# Supplementary material for: Lipid modulation contributes to heat stress adaptation in peanut
Source: Front Plant Sci. 2023 Dec 18;14:1299371. doi: 10.3389/fpls.2023.1299371 (PMC10757947; doi:10.3389/fpls.2023.1299371)
Supplement: Supplementary file 2 [file Table_1.xlsx]

## Sheet: Table S1. Analysis parameters
Table S1. Lipid analytical parameters. Direct infusion multiple reaction monitoring was carried out on a triple quadrupole instrument (Sciex 6500+, Sciex Corporation, Framingham, MA, USA) using the indicated parameters. Additionally, internal standards were included and used to quantify the lipids as indicated by Song et al. (2020) and delineated in Table S2.
Lipid name	Chemical formula	Adduct analyzed	Charged fragment formula	Mode	Intact ion m/z	Charged fragment m/z	Collision energy (V)	Dwell time (msec)
Campesterol-Glc	C34H58O6	[M+NH4]+	C28H47	pos	580.456	383.367	17	5
Campesterol-Hex 16:0	C50H88O7	[M+NH4]+	C28H47	pos	818.685	383.367	26	5
Campesterol-Hex 18:2	C52H88O7	[M+NH4]+	C28H47	pos	842.685	383.367	26	5
Campesterol-Hex 18:3	C52H86O7	[M+NH4]+	C28H47	pos	840.665	383.367	26	25
DG 16:0_18:2	C37H68O5	[M+NH4]+	C19H37O3	pos	610.539	313.273	26	5
DG 16:0_18:3	C37H66O5	[M+NH4]+	C19H37O3	pos	608.524	313.273	26	5
DG 18:2_18:3	C39H66O5	[M+NH4]+	C21H37O3	pos	632.524	337.273	26	5
DG 18:3_18:3	C39H64O5	[M+NH4]+	C21H35O3	pos	630.508	335.258	26	5
DGDG 16:0_18:2	C49H88O15	[M+OAc]-	C18H31O2	neg	975.623	279.232	-47	5
DGDG 16:0_18:3;O	C49H86O16	[M+OAc]-	C18H29O3	neg	989.602	293.211	-47	5
DGDG 16:0_18:3;O2	C49H86O17	[M+OAc]-	C18H27O3	neg	1005.6	291.195	-47	5
DGDG 16:0_18:4;O	C49H84O16	[M+OAc]-	C18H27O3	neg	987.587	291.195	-47	25
DGDG 18:0_16:1	C49H90O15	[M+OAc]-	C18H35O2	neg	977.639	283.263	-47	25
DGDG 18:0_18:3	C51H90O15	[M+OAc]-	C18H29O2	neg	1001.64	277.216	-47	5
DGDG 18:1_16:0	C49H90O15	[M+OAc]-	C16H31O2	neg	977.639	255.232	-47	5
DGDG 18:1_18:1	C51H92O15	[M+OAc]-	C18H33O2	neg	1003.65	281.247	-47	5
DGDG 18:1_18:3	C51H88O15	[M+OAc]-	C18H29O2	neg	999.623	277.216	-47	5
DGDG 18:2;O_16:0	C49H88O16	[M+OAc]-	C18H31O3	neg	991.618	295.226	-47	25
DGDG 18:2;O_18:3	C51H86O16	[M+OAc]-	C18H31O3	neg	1013.6	295.226	-47	5
DGDG 18:2;O2_16:0	C49H88O17	[M+OAc]-	C16H31O2	neg	1007.61	255.232	-47	5
DGDG 18:2;O2_18:3	C51H86O17	[M+OAc]-	C18H29O2	neg	1029.6	277.216	-47	5
DGDG 18:2_18:0	C51H92O15	[M+OAc]-	C18H35O2	neg	1003.65	283.263	-47	5
DGDG 18:2_18:2	C51H88O15	[M+OAc]-	C18H31O2	neg	999.623	279.232	-47	5
DGDG 18:2_18:3	C51H86O15	[M+OAc]-	C18H29O2	neg	997.607	277.216	-47	5
DGDG 18:3;O_18:3	C51H84O16	[M+OAc]-	C18H29O3	neg	1011.59	293.211	-47	5
DGDG 18:3;O2_18:4;O	C51H82O18	[M+OAc]-	C18H27O3	neg	1041.56	291.195	-47	50
DGDG 18:3_16:0	C49H86O15	[M+OAc]-	C18H29O2	neg	973.607	277.216	-47	5
DGDG 18:3_16:1	C49H84O15	[M+OAc]-	C18H29O2	neg	971.592	277.216	-47	5
DGDG 18:3_16:2	C49H82O15	[M+OAc]-	C18H29O2	neg	969.576	277.216	-47	25
DGDG 18:3_16:3	C49H80O15	[M+OAc]-	C18H29O2	neg	967.561	277.216	-47	5
DGDG 18:3_18:3	C51H84O15	[M+OAc]-	C18H29O2	neg	995.592	277.216	-47	5
DGDG 18:4;O_18:3	C51H82O16	[M+OAc]-	C18H27O3	neg	1009.57	291.195	-47	5
DGDG 18:4;O_18:4;O	C51H80O17	[M+OAc]-	C18H27O3	neg	1023.55	291.195	-47	50
DGDG 18:4;O_18:4;O2	C51H80O18	[M+OAc]-	C18H27O3	neg	1039.55	291.195	-47	50
DGDG 20:1_18:3	C53H92O15	[M+OAc]-	C18H29O2	neg	1027.65	277.216	-47	5
DGDG 20:2_18:3	C53H90O15	[M+OAc]-	C18H29O2	neg	1025.64	277.216	-47	5
DGDG 20:3_18:3	C51H80O17	[M+OAc]-	C18H29O2	neg	1023.55	277.216	-47	25
DGMG 16:0	C31H58O14	[M+OAc]-	C16H31O2	neg	713.394	255.232	-42	5
DGMG 18:3	C33H56O14	[M+OAc]-	C18H29O2	neg	735.378	277.216	-42	5
HexCer 34:1;O4	C48H91O10N	[M+H]+	C42H82O5N	pos	842.67	680.617	23	25
HexCer 40:1;O4	C40H77O10N	[M+H]+	C34H68O5N	pos	732.56	570.508	23	50
HexCer 42:2;O4	C46H89O10N	[M+H]+	C40H80O5N	pos	816.654	654.602	23	5
LPC 16:0	C24H50O7PN	[M+OAc]-	C16H31O2	neg	554.344	255.232	-40	5
LPC 18:2	C26H50O7PN	[M+OAc]-	C18H31O2	neg	578.344	279.232	-40	5
LPC 18:3	C26H48O7PN	[M+OAc]-	C18H29O2	neg	576.328	277.216	-40	5
LPE 16:0	C21H44O7PN	[M-H]-	C16H31O2	neg	452.276	255.232	-30	5
LPE 18:2	C23H44O7PN	[M-H]-	C18H31O2	neg	476.276	279.232	-30	5
LPE 18:3	C23H42O7PN	[M-H]-	C18H29O2	neg	474.261	277.216	-30	5
MGDG 12:3;O_18:3	C39H62O11	[M-H]-	C18H29O2	neg	705.419	277.216	-37	5
MGDG 16:0_18:2	C43H78O10	[M+OAc]-	C16H31O2	neg	813.571	255.232	-37	5
MGDG 18:0_18:1	C45H84O10	[M+OAc]-	C18H35O2	neg	843.617	283.263	-37	50
MGDG 18:0_18:2	C45H82O10	[M+OAc]-	C18H35O2	neg	841.602	283.263	-37	5
MGDG 18:2;O2_18:3	C45H76O12	[M+OAc]-	C18H29O2	neg	867.545	277.216	-37	5
MGDG 18:2_18:3	C45H76O10	[M+OAc]-	C18H29O2	neg	835.555	277.216	-37	5
MGDG 18:2_20:1	C47H84O10	[M+OAc]-	C18H31O2	neg	867.617	279.232	-37	5
MGDG 18:3;O_18:3	C45H74O11	[M+OAc]-	C18H29O3	neg	849.534	293.211	-37	5
MGDG 18:3_16:0	C43H76O10	[M+OAc]-	C18H29O2	neg	811.555	277.216	-37	5
MGDG 18:3_16:1	C43H74O10	[M+OAc]-	C18H29O2	neg	809.539	277.216	-37	5
MGDG 18:3_16:3	C43H70O10	[M+OAc]-	C18H29O2	neg	805.508	277.216	-37	5
MGDG 18:3_17:0	C44H78O10	[M+OAc]-	C17H33O2	neg	825.57	269.247	-37	5
MGDG 18:3_18:2;O	C45H76O11	[M+OAc]-	C18H31O3	neg	851.55	295.226	-37	25
MGDG 18:3_18:3	C45H74O10	[M+OAc]-	C18H29O2	neg	833.539	277.216	-37	5
MGDG 18:4;O_18:3	C45H72O11	[M+OAc]-	C18H27O3	neg	847.519	291.195	-37	5
MGDG 20:1_18:3	C47H82O10	[M+OAc]-	C18H29O2	neg	865.602	277.216	-37	5
MGDG 20:2_18:3	C47H80O10	[M+OAc]-	C18H29O2	neg	863.586	277.216	-37	25
MGDG 20:3_18:3	C47H78O10	[M+OAc]-	C18H29O2	neg	861.57	277.216	-37	25
MGDG;O(FA 16:0) 36:6	C61H104O11	[M+NH4]+	C37H57O7	pos	1030.79	613.409	29	5
MGDG;O(FA 18:2) 36:6	C61H96O13	[M+NH4]+	C37H57O7	pos	1054.71	613.409	29	25
MGDG;O(FA 18:2;O) 36:6	C63H104O12	[M+NH4]+	C39H65O5	pos	1070.78	613.481	29	50
MGDG;O(FA 18:2;O3) 36:6	C63H104O14	[M+NH4]+	C39H65O5	pos	1102.77	613.481	29	50
MGDG;O(FA 18:3) 36:6	C63H102O11	[M+NH4]+	C39H65O5	pos	1052.77	613.482	29	5
MGDG;O(FA 18:3;O) 36:6	C63H102O12	[M+NH4]+	C39H65O5	pos	1068.76	613.481	29	50
MGDG;O(FA 18:3;O2) 36:6	C63H102O13	[M+NH4]+	C39H65O5	pos	1084.76	613.481	29	50
MGMG 18:3	C27H46O9	[M+OAc]-	C18H29O2	neg	573.326	277.216	-30	5
NAPE 18:3_36:6	C59H98O9PN	[M-H]-	C18H29O2	neg	994.687	277.216	-51	25
NAPE;N(FA 18:3) 34:3	C57H100O9PN	[M+NH4]+	C37H65O4	pos	991.741	573.487	30	25
PA 16:0_16:0	C35H69O8P	[M-H]-	C16H31O2	neg	647.463	255.232	-45	5
PA 16:0_16:1	C35H67O8P	[M-H]-	C16H31O2	neg	645.448	255.232	-45	5
PA 16:0_18:1	C37H71O8P	[M-H]-	C16H31O2	neg	673.479	255.232	-45	5
PA 16:0_18:2	C37H69O8P	[M-H]-	C16H31O2	neg	671.463	255.232	-45	5
PA 16:0_18:3	C37H67O8P	[M-H]-	C16H31O2	neg	669.447	255.232	-45	5
PA 18:0_18:2	C39H73O8P	[M-H]-	C18H31O2	neg	699.494	279.232	-45	5
PA 18:0_18:3	C39H71O8P	[M-H]-	C18H29O2	neg	697.479	277.216	-45	5
PA 18:1_18:3	C39H69O8P	[M-H]-	C18H29O2	neg	695.463	277.216	-45	5
PA 18:2_18:2	C39H69O8P	[M-H]-	C18H31O2	neg	695.463	279.232	-45	5
PA 18:2_18:3	C39H67O8P	[M-H]-	C18H29O2	neg	693.447	277.216	-45	5
PA 18:3_18:3	C39H65O8P	[M-H]-	C18H29O2	neg	691.432	277.216	-45	5
PC 16:0_16:0	C40H80O8PN	[M+OAc]-	C16H31O2	neg	792.573	255.232	-50	25
PC 16:0_16:1	C40H78O8PN	[M+OAc]-	C16H31O2	neg	790.557	255.232	-50	25
PC 16:0_18:1	C42H82O8PN	[M+OAc]-	C18H33O2	neg	818.589	281.247	-50	5
PC 16:0_18:2	C42H80O8PN	[M+OAc]-	C16H31O2	neg	816.573	255.232	-50	5
PC 16:0_18:3	C42H78O8PN	[M+OAc]-	C16H31O2	neg	814.557	255.232	-50	5
PC 16:0_18:3;2O	C42H78O10PN	[M+OAc]-	C18H27O3	neg	846.547	291.195	-50	25
PC 16:0_18:3;O	C42H78O9PN	[M+OAc]-	C18H29O3	neg	830.552	293.211	-50	50
PC 18:0_18:2	C44H84O8PN	[M+OAc]-	C18H31O2	neg	844.604	279.232	-50	5
PC 18:0_18:3	C44H82O8PN	[M+OAc]-	C18H29O2	neg	842.589	277.216	-50	5
PC 18:1_18:3	C44H80O8PN	[M+OAc]-	C18H33O2	neg	840.573	281.247	-50	5
PC 18:2_18:2	C44H80O8PN	[M+OAc]-	C18H31O2	neg	840.573	279.232	-50	5
PC 18:2_18:3	C44H78O8PN	[M+OAc]-	C18H29O2	neg	838.557	277.216	-50	5
PC 18:3_18:3	C44H76O8PN	[M+OAc]-	C18H29O2	neg	836.542	277.216	-50	5
PC 18:3_18:3;O	C44H76O9PN	[M+OAc]-	C18H29O3	neg	852.537	293.211	-50	25
PC 18:3_18:3;O2	C44H76O10PN	[M+OAc]-	C18H27O3	neg	868.532	291.195	-50	25
PC 20:0_18:2	C46H88O8PN	[M+OAc]-	C18H31O2	neg	872.635	279.232	-50	25
PC 20:0_18:3	C46H86O8PN	[M+OAc]-	C18H29O2	neg	870.62	277.216	-50	5
PC 20:1_18:3	C46H84O8PN	[M+OAc]-	C18H29O2	neg	868.604	277.216	-50	25
PC 22:0_18:2	C48H92O8PN	[M+OAc]-	C18H31O2	neg	900.667	279.232	-50	25
PC 22:0_18:3	C48H90O8PN	[M+OAc]-	C18H29O2	neg	898.651	277.216	-50	25
PC 22:1_18:3	C48H88O8PN	[M+OAc]-	C18H29O2	neg	896.635	277.216	-50	25
PC 22:2_18:3	C48H86O8PN	[M+OAc]-	C18H29O2	neg	894.62	277.216	-50	25
PE 16:0_16:0	C37H74O8PN	[M-H]-	C16H31O2	neg	690.505	255.232	-43	25
PE 16:0_16:1	C37H72O8PN	[M-H]-	C16H31O2	neg	688.49	255.232	-43	25
PE 16:0_18:1	C39H76O8PN	[M-H]-	C16H31O2	neg	716.521	255.232	-43	5
PE 16:0_18:2	C39H74O8PN	[M-H]-	C18H31O2	neg	714.505	279.232	-43	5
PE 16:0_18:3	C39H72O8PN	[M-H]-	C18H29O2	neg	712.49	277.216	-43	5
PE 16:0_18:3;O3	C39H72O11PN	[M-H]-	C18H29O5	neg	760.474	325.201	-43	5
PE 16:1_18:3	C39H70O8PN	[M-H]-	C18H29O2	neg	710.474	277.216	-43	25
PE 18:0_18:2	C41H78O8PN	[M-H]-	C18H31O2	neg	742.536	279.232	-43	5
PE 18:0_18:3	C41H76O8PN	[M-H]-	C18H29O2	neg	740.521	277.216	-43	5
PE 18:1_18:3	C41H74O8PN	[M-H]-	C18H29O2	neg	738.505	277.216	-43	5
PE 18:2_18:2	C41H74O8PN	[M-H]-	C18H31O2	neg	738.505	279.232	-43	5
PE 18:2_18:3	C41H72O8PN	[M-H]-	C18H29O2	neg	736.49	277.216	-43	5
PE 18:2_18:3;O3	C41H72O11PN	[M-H]-	C18H29O5	neg	784.474	325.201	-43	5
PE 18:3_18:3	C41H70O8PN	[M-H]-	C18H29O2	neg	734.474	277.216	-43	5
PE 18:3_18:3;O3	C41H70O11PN	[M-H]-	C18H29O5	neg	782.459	325.201	-43	5
PE 20:0_18:2	C43H82O8PN	[M-H]-	C18H31O2	neg	770.568	279.232	-43	25
PE 20:0_18:3	C43H80O8PN	[M-H]-	C18H29O2	neg	768.552	277.216	-43	50
PE 20:2_18:3	C43H76O8PN	[M-H]-	C18H29O2	neg	764.521	277.216	-43	25
PE 20:3_18:3	C43H74O8PN	[M-H]-	C18H29O2	neg	762.505	277.216	-43	25
PE 22:0_18:2	C45H86O8PN	[M-H]-	C18H31O2	neg	798.599	279.232	-43	50
PE 22:0_18:3	C45H84O8PN	[M-H]-	C18H29O2	neg	796.583	277.216	-43	25
PE 24:0_18:2	C47H90O8PN	[M-H]-	C18H31O2	neg	826.63	279.232	-43	25
PE 24:0_18:3	C47H88O8PN	[M-H]-	C18H29O2	neg	824.614	277.216	-43	5
PE 24:1_18:2	C47H88O8PN	[M-H]-	C18H31O2	neg	824.614	279.232	-43	50
PE 24:1_18:3	C47H86O8PN	[M-H]-	C18H29O2	neg	822.599	277.216	-43	5
PG 16:0_16:0	C38H75O10P	[M-H]-	C16H31O2	neg	721.5	255.232	-47	5
PG 16:0_16:1	C38H73O10P	[M-H]-	C16H31O2	neg	719.484	255.232	-47	5
PG 18:0_16:0	C40H79O10P	[M-H]-	C16H31O2	neg	749.531	255.232	-47	5
PG 18:1_16:0	C40H77O10P	[M-H]-	C16H31O2	neg	747.515	255.232	-47	5
PG 18:2_16:0	C40H75O10P	[M-H]-	C16H31O2	neg	745.5	255.232	-47	5
PG 18:2_16:0;O	C40H75O11P	[M-H]-	C16H31O3	neg	761.495	271.226	-47	25
PG 18:2_16:1	C40H73O10P	[M-H]-	C18H31O2	neg	743.484	279.232	-47	5
PG 18:2_18:0	C42H79O10P	[M-H]-	C18H31O2	neg	773.531	279.232	-47	50
PG 18:2_18:2	C42H75O10P	[M-H]-	C18H31O2	neg	769.5	279.232	-47	25
PG 18:3_16:0	C40H73O10P	[M-H]-	C16H31O2	neg	743.484	255.232	-47	5
PG 18:3_16:1	C40H71O10P	[M-H]-	C18H29O2	neg	741.468	277.216	-47	5
PG 18:3_18:0	C42H77O10P	[M-H]-	C18H29O2	neg	771.515	277.216	-47	50
PG 18:3_18:2	C42H73O10P	[M-H]-	C18H29O2	neg	767.484	277.216	-47	5
PG 18:3_18:3	C42H71O10P	[M-H]-	C18H29O2	neg	765.468	277.216	-47	5
PI 16:0_16:0	C41H79O13P	[M-H]-	C16H31O2	neg	809.516	255.232	-60	25
PI 16:0_16:1	C41H77O13P	[M-H]-	C16H31O2	neg	807.5	255.232	-60	25
PI 16:0_18:1	C43H81O13P	[M-H]-	C16H31O2	neg	835.531	255.232	-60	25
PI 16:0_18:2	C43H79O13P	[M-H]-	C16H31O2	neg	833.516	255.232	-60	5
PI 16:0_18:3	C43H77O13P	[M-H]-	C16H31O2	neg	831.5	255.232	-60	5
PI 16:1_16:1	C41H75O13P	[M-H]-	C16H29O2	neg	805.485	253.23	-60	25
PI 16:1_18:3	C43H75O13P	[M-H]-	C18H29O2	neg	829.485	277.216	-60	25
PI 18:0_18:1	C45H85O13P	[M-H]-	C18H35O2	neg	863.563	283.263	-60	25
PI 18:0_18:3	C45H81O13P	[M-H]-	C18H29O2	neg	859.532	277.216	-60	25
PI 18:1_18:2	C45H81O13P	[M-H]-	C18H31O2	neg	859.532	279.232	-60	25
PI 18:1_18:3	C45H79O13P	[M-H]-	C18H29O2	neg	857.516	277.216	-60	25
PI 18:2_18:0	C45H83O13P	[M-H]-	C18H31O2	neg	861.547	279.232	-60	25
PI 18:2_18:2	C45H79O13P	[M-H]-	C18H31O2	neg	857.516	279.232	-60	5
PI 18:2_18:3	C45H77O13P	[M-H]-	C18H29O2	neg	855.5	277.216	-60	5
PI 18:3_18:3	C45H75O13P	[M-H]-	C18H29O2	neg	853.485	277.216	-60	5
PS 16:0_18:2	C40H74O10PN	[M-H]-	C16H31O2	neg	758.495	255.232	-55	25
PS 16:0_18:3	C40H72O10PN	[M-H]-	C16H31O2	neg	756.479	255.232	-55	5
PS 16:1_18:3	C40H70O10PN	[M-H]-	C18H29O2	neg	754.464	277.216	-55	25
PS 22:0_18:2	C46H86O10PN	[M-H]-	C18H31O2	neg	842.589	279.232	-55	5
PS 22:0_18:3	C46H84O10PN	[M-H]-	C18H29O2	neg	840.573	277.216	-55	5
PS 24:0_18:2	C48H90O10PN	[M-H]-	C18H31O2	neg	870.62	279.232	-55	25
PS 24:0_18:3	C48H88O10PN	[M-H]-	C24H47O2	neg	868.604	367.356	-55	25
Sitosterol 18:2	C47H80O2	[M+NH4]+	C29H49	pos	694.648	397.382	20	5
Sitosterol 18:3	C47H78O2	[M+NH4]+	C29H49	pos	692.628	397.382	20	5
Sitosterol-Glc	C35H60O6	[M+NH4]+	C29H49	pos	594.472	397.382	17	25
Sitosterol-Hex 16:0	C51H90O7	[M+NH4]+	C29H49	pos	832.701	397.382	26	5
Sitosterol-Hex 18:2	C53H90O7	[M+NH4]+	C29H49	pos	856.696	397.382	26	25
Sitosterol-Hex 18:3	C53H88O7	[M+NH4]+	C29H49	pos	854.681	397.382	26	25
SQDG 18:4;O_18:4;O	C45H70O14S	[M-H]-	C6H9O7S	neg	865.439	225.01	-57	50
SQDG 32:0	C41H78O12S	[M-H]-	C6H9O7S	neg	793.511	225.01	-57	50
SQDG 32:1	C41H76O12S	[M-H]-	C6H9O7S	neg	791.496	225.01	-57	50
SQDG 34:3	C43H76O12S	[M-H]-	C6H9O7S	neg	815.496	225.01	-57	50
SQDG 36:3	C45H80O12S	[M-H]-	C6H9O7S	neg	843.527	225.01	-57	50
SQDG 36:4	C45H78O12S	[M-H]-	C6H9O7S	neg	841.511	225.01	-57	50
SQDG 36:5	C45H76O12S	[M-H]-	C6H9O7S	neg	839.498	225.007	-57	50
SQDG 36:6	C45H74O12S	[M-H]-	C6H9O7S	neg	837.48	225.01	-57	50
Stigmasterol-Glc	C35H58O6	[M+NH4]+	C29H47	pos	592.456	395.367	17	5
Stigmasterol-Hex 16:0	C51H88O7	[M+NH4]+	C29H47	pos	830.685	395.367	26	5
Stigmasterol-Hex 18:2	C53H88O7	[M+NH4]+	C29H47	pos	854.685	395.367	26	5
Stigmasterol-Hex 18:3	C53H86O7	[M+NH4]+	C29H47	pos	852.665	395.367	26	25
TG 16:0_18:2_18:2	C55H98O6	[M+NH4]+	C39H67O4	pos	872.768	599.5	35	5
TG 16:0_18:3_18:2	C55H96O6	[M+NH4]+	C39H65O4	pos	870.752	597.487	35	5
TG 16:0_18:3_18:3	C55H94O6	[M+NH4]+	C39H63O4	pos	868.737	595.471	35	5
TG 16:0_34:3	C53H96O6	[M+NH4]+	C37H65O4	pos	846.755	573.488	35	50
TG 18:2_18:3_18:2	C57H96O6	[M+NH4]+	C39H65O4	pos	894.752	597.487	35	5
TG 18:2_18:3_18:3	C57H94O6	[M+NH4]+	C39H63O4	pos	892.737	595.471	35	5
TG 18:3_18:2_18:2	C57H96O6	[M+NH4]+	C39H67O4	pos	894.752	599.5	35	5
TG 18:3_18:3_18:2	C57H94O6	[M+NH4]+	C39H65O4	pos	892.737	597.487	35	5
TG 18:3_18:3_18:3	C57H92O6	[M+NH4]+	C39H63O4	pos	890.721	595.471	35	5
TrGDG 18:3_16:3	C55H90O20	[M+OAc]-	C18H29O2	neg	1129.61	277.216	-70	25
TrGDG 18:3_18:3	C57H94O20	[M+OAc]-	C18H29O2	neg	1157.64	277.216	-38	50

## Sheet: Table S2. Internal standards
Table S2. Internal standard analysis parameters. The internal standards were analyzed with the analytes in Table S1, as shown here. This table is adapted from Song et al. (2020).
Lipid name	Chemical formula	Adduct analyzed	Charged fragment formula	Mode	Intact ion m/z	Charged fragment m/z	Collision energy (V)	Dwell time (msec)
DGDG 18:0_16:0	C49H92O15	[M+NH4]+	C37H73O5	positive	938.675	597.544	24	5
DGDG 18:0_18:0	C51H96O15	[M+NH4]+	C39H77O5	positive	966.707	625.575	24	5
MGDG 18:0_16:0	C43H82O10	[M+NH4]+	C37H73O5	positive	776.623	597.544	18	5
MGDG 18:0_18:0	C45H86O10	[M+NH4]+	C39H77O5	positive	804.654	625.575	18	5
PE 12:0_12:0	C29H58O8PN	[M+H]+	C27H51O4	positive	580.396	439.377	27	5
PE 20:0_20:0	C45H90O8PN	[M+H]+	C43H83O4	positive	804.646	663.627	27	5
TG 17:1_17:1_17:1	C54H98O6	[M+NH4]+	C37H67O4	positive	860.768	575.502	35	5
LPC 13:0	C21H44O7PN	[M+OAc]-	C13H25O2	negative	512.298	213.185	-40	5
LPC 19:0	C27H56O7PN	[M+OAc]-	C19H37O2	negative	596.391	297.278	-40	5
LPE 14:0	C19H40O7PN	[M-H]-	C14H27O2	negative	424.245	227.2	-30	5
LPE 18:0	C23H48O7PN	[M-H]-	C18H35O2	negative	480.308	283.263	-30	5
LPG 14:0	C20H41O9P	[M-H]-	C14H27O2	negative	455.24	227.2	-40	5
LPG 18:0	C24H49O9P	[M-H]-	C18H35O2	negative	511.302	283.263	-40	5
PA 14:0_14:0	C31H61O8P	[M-H]-	C14H27O2	negative	591.401	227.2	-45	5
PA 20:0_20:0	C43H85O8P	[M-H]-	C20H39O2	negative	759.588	311.294	-45	5
PS 14:0_14:0	C34H66O10PN	[M-H]-	C14H27O2	negative	678.433	227.2	-55	5
PS 20:0_20:0	C46H90O10PN	[M-H]-	C20H39O2	negative	846.62	311.294	-55	5
DGDG 16:0_18:0	C49H92O15	[M+OAc]-	C18H35O2	negative	979.654	283.263	-47	5
DGDG 18:0_18:0	C51H96O15	[M+OAc]-	C18H35O2	negative	1007.69	283.263	-47	5
MGDG 16:0_18:0	C43H82O10	[M+OAc]-	C16H31O2	negative	817.602	283.263	-37	5
MGDG 18:0_18:0	C45H86O10	[M+OAc]-	C18H35O2	negative	845.633	283.263	-37	5
PC 12:0_12:0	C32H64O8PN	[M+OAc]-	C12H23O2	negative	680.448	199.169	-50	5
PC 24:1_24:1	C56H108O8PN	[M+OAc]-	C24H45O2	negative	1012.79	365.341	-50	5
PE 12:0_12:0	C29H58O8PN	[M-H]-	C12H23O2	negative	578.381	199.169	-43	5
PE 20:0_20:0	C45H90O8PN	[M-H]-	C20H39O2	negative	802.63	311.294	-38	5
PG 14:0_14:0	C30H59O10P	[M-H]-	C12H23O2	negative	665.438	227.2	-47	5
PG 20:0_20:0	C46H91O10P	[M-H]-	C20H39O2	negative	833.625	311.294	-47	5
PI 16:0_18:0	C43H83O13P	[M-H]-	C16H31O2	negative	837.547	255.232	-60	5
PI 18:0_18:0	C45H87O13P	[M-H]-	C18H35O2	negative	865.578	283.263	-60	5

## Sheet: Table S3. Lipid data
Table S3. Data on 192 lipid species as normalized mass spectral signal per mg of leaf dry weight. The lipid amounts were quantified by electrospray ionization-triple quadrupole mass spectrometry (ESI-MS/MS). One unit = the intensity of 1 nmol of internal standard. OT- Optimal temperature (30/20°C, daytime maximum/nighttime minimum; HT- High temperature (38/28°C). Genotype # 10 is heat tolerant pa…
Sample #	Experimental Run	Replication	Temperature Treatment	Genotype	Campesterol-Glc	Campesterol-Hex 16:0	Campesterol-Hex 18:2	Campesterol-Hex 18:3	DG 16:0_18:2	DG 16:0_18:3	DG 18:2_18:3	DG 18:3_18:3	DGDG 16:0_18:2	DGDG 16:0_18:3;O	DGDG 16:0_18:3;O2	DGDG 16:0_18:4;O	DGDG 18:0_16:1	DGDG 18:0_18:3	DGDG 18:1_16:0	DGDG 18:1_18:1	DGDG 18:1_18:3	DGDG 18:2_18:0	DGDG 18:2_18:2	DGDG 18:2_18:3	DGDG 18:2;O_16:0	DGDG 18:2;O_18:3	DGDG 18:2;O2_16:0	DGDG 18:2;O2_18:3	DGDG 18:3_16:0	DGDG 18:3_16:1	DGDG 18:3_18:3	DGDG 18:3;O_18:3	DGDG 18:3;O2_18:4;O	DGDG 18:4;O_18:3	DGDG 18:4;O_18:4;O	DGDG 18:4;O_18:4;O2	DGDG 20:1_18:3	DGDG 20:2_18:3	DGDG 20:3_18:3	DGMG 16:0	DGMG 18:3	HexCer 34:1;O4	HexCer 40:1;O4	HexCer 42:2;O4	LPC 16:0	LPC 18:2	LPC 18:3	LPE 16:0	LPE 18:2
1	1	1	OT	1	0.00516965	0.0108245	0.00211091	0.00688668	0.0023026	0.00659817	0.00279322	0.0109741	0.171321	0.126666	0.0910921	0.0140565	0.0567992	1.12179	0.104372	0.00991823	0.554527	0.13511	0.140756	0.428566	0.0155181	0.0183181	0.0370604	0.565609	7.59773	0.761651	26.2992	0.370806	0.00409863	0.0395983	0.00610548	0.00470495	0.29633	0.0256907	0.127308	0.955918	0.0899894	0.0101447	0.576354	0.0129832	0.0135039	0.00858803	0.00968785	0.0127383	0.00831396
2	1	2	OT	1	0.00807466	0.00783448	0.00913176	0.00311524	0.00454743	0.00340982	0.00198006	0.00664935	0.301727	0.108112	0.0768071	0.0123429	0.0179102	0.822687	0.114148	0.015479	0.315021	0.174732	0.177905	0.423218	0.0106117	0.00365635	0.0323941	0.398855	7.84398	0.566509	17.1083	0.343728	0.00502954	0.0235099	0.00585748	0.00347671	0.0827871	0.0277723	0.0623845	0.244204	0.078476	0.0183285	0.814313	0.0107541	0.00824645	0.0149759	0.00368402	0.00439325	0.00963371
3	1	3	OT	1	0.00642337	0.0130809	0.00583442	0.00786638	0.00345651	0.00927592	0.0024729	0.0109739	0.244192	0.0666055	0.0204225	0.00733407	0.0304773	1.94931	0.101956	0.00229331	0.55581	0.235599	0.163107	0.22768	0.00210928	0.00457918	0.0458696	0.577566	10.1641	0.741194	28.4502	0.142596	0.0013093	0.0215401	0.00278122	0.00111927	0.16058	0.0258754	0.106794	0.802778	.	0.0107163	0.865455	0.0268568	0.0138923	0.00733703	0.00650403	0.00775484	0.00587939
4	2	1	OT	1	0.00657067	0.0116366	0.0122179	0.00586333	0.00540911	0.00397046	0.00173741	0.00787241	0.331892	0.0626314	0.02066	0.0190165	0.0234069	1.07523	0.132359	0.0123618	0.443824	0.208097	0.198741	0.424467	0.00673552	0.0201374	0.0315376	0.453257	8.45838	0.616778	21.1865	0.15273	0.00173107	0.0524397	0.00328442	0.00183157	0.0997227	0.0255198	0.0740739	0.218558	0.0337919	0.0168024	1.08768	0.017577	0.00960744	0.0186006	0.00230801	0.00919247	0.00978223
5	2	2	OT	1	0.00689708	0.0124627	0.0136505	0.00390638	0.00455117	0.00323874	0.00192354	0.00638245	0.210704	0.0964877	0.102429	0.0102784	0.0135064	0.944504	0.0949957	0.00525795	0.355001	0.136854	0.141303	0.26781	0.00510266	0.0170159	0.0242895	0.398173	7.0043	0.490191	18.0339	0.265559	0.00324506	0.0416998	0.00295426	0.00146609	0.0781409	0.012715	0.0609422	0.211564	0.0282332	0.0167852	0.955617	0.0154101	0.011856	0.0215079	0.00342603	0.00747589	0.0194016
6	2	3	OT	1	0.0127204	0.00985079	0.00739978	0.00688237	0.00416696	0.00652962	0.00253279	0.00934597	0.34694	0.173042	0.108448	0.0153688	0.0184897	0.986051	0.114049	0.012926	0.464223	0.187216	0.182587	0.382731	0.00362429	0.00898215	0.0225985	0.254171	9.23572	0.761952	26.6702	0.399552	0.00381815	0.0318735	0.00369243	0.00227717	0.105213	0.035216	0.108273	0.496182	0.0582485	0.0141842	1.06951	0.0214092	0.013166	0.0114739	0.00629281	0.0100685	0.00828978
7	1	1	OT	2	0.00312267	0.0118345	0.00751141	0.00414861	0.00596704	0.00286234	0.00210336	0.00635667	0.286357	0.111193	0.0540615	0.0083485	0.016307	0.906959	0.131567	0.0207407	0.482374	0.169171	0.206055	0.432435	0.00333415	0.0138794	0.0166152	0.269629	5.80265	0.548217	22.3082	0.211023	0.00209572	0.0217582	0.00171883	0.00188167	0.327397	0.0282646	0.077901	0.293473	0.0587871	0.0162781	1.03494	0.0122128	0.00990562	0.0219998	0.00391014	0.0110089	0.0157087
8	1	2	OT	2	0.00552103	0.0143412	0.013522	0.00360927	0.00523029	0.00442353	0.00186592	0.00876053	0.183972	0.144729	0.1199	0.0105519	0.015094	0.902394	0.10462	0.016019	0.447051	0.114655	0.176907	0.424639	0.00542724	0.0133342	0.0215921	0.262244	7.34851	0.669655	25.8246	0.405353	0.00359124	0.0288028	0.004879	0.00201805	0.237895	0.0230023	0.0836765	0.234563	0.0482937	0.0142064	1.10766	0.017048	0.0110656	0.014713	0.00491784	0.00840326	0.0146715
9	1	3	OT	2	0.00902003	0.00912718	0.00607535	0.00346928	0.00379109	0.00486072	0.00227672	0.00952633	0.219778	0.133369	0.0953871	0.0150109	0.0168457	1.2351	0.132831	0.0128578	0.474243	0.186367	0.191772	0.338061	0.00687967	0.0181955	0.0287356	0.244942	7.12037	0.622051	27.4194	0.362465	0.00329504	0.0512149	0.0034455	0.00264455	0.236415	0.0135748	0.100082	0.314304	0.0472798	0.0105304	1.01977	0.0215389	0.011313	0.0173736	0.00588815	0.00729447	0.010332
10	2	1	OT	2	0.00997124	0.00827859	0.00857979	0.00563091	0.00289603	0.00628602	0.00200865	0.0119121	0.231027	0.0767223	0.0433642	0.0219511	0.0271556	1.39567	0.119135	0.00533475	0.481757	0.182278	0.144798	0.256684	0.00381768	0.0119656	0.0276357	0.441895	9.61026	0.798378	30.683	0.295021	0.00432457	0.0704424	0.00303615	0.00186441	0.062898	0.040954	0.113417	0.557906	0.0181524	0.0120901	0.991974	0.0201741	0.0109786	0.00978523	0.00561526	0.0112637	0.00910421
11	2	2	OT	2	0.00489151	0.00832021	0.00651923	0.00399149	0.00349684	0.00430518	0.00248244	0.00898395	0.242912	0.162671	0.0807494	0.0114612	0.0219502	1.26181	0.113666	0.0108586	0.450602	0.188957	0.144949	0.206093	0.00697063	0.0141852	0.0315704	0.399735	7.56304	0.637965	25.268	0.426826	0.0039545	0.0380425	0.00343592	0.00169887	0.0815624	0.0351454	0.0789444	0.336037	0.0758103	0.00973075	1.00924	0.0163432	0.0104357	0.0154775	0.00452266	0.00760103	0.0124949
12	2	3	OT	2	0.00994948	0.00694565	0.00986681	0.00403996	0.00680757	0.00774868	0.0026776	0.0108136	0.235927	0.12477	0.0896804	0.00958894	0.0248554	1.25066	0.113049	0.00654056	0.439226	0.175028	0.185369	0.323254	0.00413238	0.0112499	0.0248746	0.298634	8.59799	0.761253	28.1946	0.346395	0.00394746	0.0353244	0.00419519	0.00316785	0.085067	0.0369647	0.094102	0.399174	0.0906706	0.0131968	1.05258	0.0171245	0.0140813	0.0170054	0.0069518	0.0109776	0.0143027
13	1	1	OT	3	0.00278426	0.0125189	0.0125184	0.00608433	0.00329249	0.0048153	0.00151063	0.00834314	0.17747	0.10882	0.055674	0.0109756	0.0158934	0.709993	0.0651297	0.00604995	0.42422	0.0938269	0.140526	0.190111	0.00492916	0.0113353	0.0285345	0.335118	6.99556	0.677931	22.2424	0.320212	0.00296791	0.0331239	0.00453538	0.00184566	0.107863	0.0252271	0.080636	0.369421	0.0457812	0.0109359	0.82473	0.0127392	0.0114167	0.0104403	0.00326838	0.00590853	0.00708021
14	1	2	OT	3	0.00712121	0.0130609	0.01527	0.00596622	0.00783242	0.00597647	0.00281693	0.00964081	0.206022	0.0569908	0.0300223	0.00552802	0.0103484	0.565796	0.102525	0.0164215	0.366015	0.146794	0.146734	0.214739	0.00386775	0.0120357	0.0298358	0.400789	7.07118	0.638805	19.8934	0.166001	0.0023346	0.0181446	0.0035872	0.00065222	0.10698	0.0165878	0.0767402	0.343263	0.157607	0.0149614	1.06738	0.0171403	0.0114272	0.0233758	0.00565608	0.00790454	0.0155724
15	1	3	OT	3	0.00456568	0.0208709	0.0164553	0.0133313	0.00410721	0.00788416	0.00286278	0.0134589	0.280698	0.134545	0.0488709	0.00959775	0.0205779	1.13524	0.106691	0.0123136	0.484647	0.169272	0.16588	0.263645	0.00470967	0.0181507	0.0380488	0.464808	9.44505	0.744897	26.9198	0.314567	0.00310679	0.0340982	0.0024319	0.00160076	0.111595	0.0359122	0.103905	0.499238	0.00438488	0.0133248	1.18145	0.0211372	0.0130075	0.0117265	0.00810548	0.0130685	0.00868775
16	2	1	OT	3	0.00837001	0.0164191	0.0133459	0.0101579	0.00290516	0.00678505	0.00147249	0.00823595	0.118823	0.0840756	0.067632	0.00760413	0.0189915	0.912022	0.0845454	0.00466234	0.312312	0.108983	0.100105	0.22735	0.00531264	0.0209469	0.0293515	0.384281	7.21665	0.5456	18.4357	0.169795	0.00245237	0.017291	0.00276853	0.00160274	0.0653033	0.0245553	0.0835862	0.593371	.	0.0139393	0.848659	0.018942	0.0108155	0.00743204	0.00622846	0.00733174	0.00601818
17	2	2	OT	3	0.00814356	0.0220857	0.0152016	0.011602	0.002078	0.00450084	0.00166086	0.00784033	0.216869	0.107551	0.107189	0.00968697	0.0180371	1.02063	0.0964263	0.00799204	0.345735	0.175873	0.138624	0.290992	0.00446768	0.01263	0.0263691	0.270896	7.24098	0.497437	19.1697	0.308988	0.00246515	0.0280622	0.00269315	0.00277747	0.0693506	0.0124066	0.0758719	0.338552	0.0244793	0.018158	1.33488	0.0187509	0.0124721	0.00921095	0.00455107	0.00627091	0.00643901
18	2	3	OT	3	0.00421905	0.00995556	0.00916412	0.00381259	0.00251717	0.00406811	0.00155381	0.00615032	0.156842	0.100583	0.114049	0.00915547	0.0164965	0.843972	0.080136	0.0102798	0.278908	0.113154	0.0941954	0.197927	0.00206506	0.0084435	0.0246356	0.187826	6.21277	0.48358	16.5572	0.289542	0.00211983	0.0393111	0.00255695	0.00116573	0.134756	0.0185261	0.0723738	0.253598	0.0103249	0.00960143	0.656216	0.0144729	0.00953853	0.0133052	0.00578526	0.00680255	0.00700126
19	1	1	OT	4	0.00471251	0.0114923	0.00639686	0.00639644	0.00325346	0.00673014	0.00245391	0.0103415	0.251183	0.0393313	0.0262255	0.00498825	0.0242165	1.00171	0.0800778	0.00919037	0.349411	0.140404	0.143856	0.360779	0.0028618	0.0132046	0.0106531	0.194026	6.47332	0.608343	22.5943	0.126345	0.000850215	0.010248	0.00172879	0.00136986	0.216952	0.0350663	0.102581	0.623345	0.172074	0.0164233	0.750252	0.0149251	0.0102117	0.00788759	0.0080918	0.00852399	0.00864301
20	1	2	OT	4	0.00525836	0.00979402	0.00986665	0.006122	0.0041358	0.0105587	0.00294176	0.0129536	0.114684	0.083784	0.0687028	0.0152914	0.0315296	1.00575	0.0600885	0.00957463	0.403776	0.140289	0.139077	0.218534	0.0045004	0.022385	0.02338	0.335632	5.49062	0.646746	24.7823	0.250462	0.00405072	0.0417128	0.00312747	0.00265551	0.087987	0.0272534	0.0880924	0.738894	0.0240749	0.011821	0.738568	0.0279658	0.0186058	0.00604904	0.0053754	0.0118384	0.0063768
21	1	3	OT	4	0.00622713	0.0117677	0.00474382	0.00673673	0.00379495	0.00902349	0.00199389	0.0129251	0.220129	0.0460955	0.0466018	0.00713189	0.0186732	1.00704	0.0910948	0.00716243	0.441235	0.130335	0.146269	0.449325	0.00492942	0.0208404	0.0212296	0.276106	9.30686	0.715456	26.2416	0.14729	0.00247243	0.0271176	0.00328432	0.0021165	0.122131	0.0176494	0.112427	0.555355	0.0104654	0.0135963	1.27307	0.0297542	0.013513	0.00845991	0.00721285	0.00932987	0.00983973
22	2	1	OT	4	0.0113225	0.0100091	0.0141141	0.00527864	0.00395983	0.00710736	0.00229514	0.0119769	0.221795	0.0564449	0.0324137	0.00751897	0.0264443	1.20956	0.103621	0.00638114	0.425746	0.193208	0.173262	0.268551	0.00376658	0.0122593	0.0375381	0.636835	9.47017	0.765857	27.9872	0.185642	0.0017471	0.0224204	0.00212903	0.00152889	0.0912346	0.0300239	0.116822	0.642166	0.0163202	0.0184975	1.21854	0.0178666	0.0157454	0.0110291	0.00760508	0.012995	0.00938038
23	2	2	OT	4	0.0105702	0.0187554	0.00995773	0.00624313	0.00300897	0.00485507	0.00209685	0.00848271	0.171851	0.13976	0.0864249	0.0101856	0.01315	0.783137	0.0821071	0.0155815	0.364584	0.0903109	0.140095	0.103527	0.00674186	0.013943	0.0266832	0.374903	7.56946	0.594118	20.432	0.334176	0.00382017	0.0341264	0.00435705	0.00280495	0.033696	0.0180723	0.0595105	0.254534	0.00621891	0.0181962	1.04138	0.0203259	0.011106	0.0150512	0.00564827	0.0161447	0.0149956
24	2	3	OT	4	0.00624843	0.0128853	0.00837271	0.00664901	0.00614846	0.00853405	0.00260244	0.0115548	0.387086	0.0928177	0.074504	0.01008	0.0203046	1.04099	0.145549	0.0177028	0.463519	0.164343	0.233286	0.441089	0.00355983	0.00628305	0.0303641	0.322805	9.8116	0.825722	29.489	0.219462	0.00205087	0.0360198	0.00245799	0.00117653	0.212044	0.0310413	0.118451	0.424812	.	0.0191195	1.26387	0.0231754	0.0176297	0.0170453	0.005878	0.009229	0.0122417
25	1	1	OT	5	0.0106438	0.0123332	0.0125651	0.00732121	0.0024708	0.00487656	0.00213579	0.00866342	0.260896	0.106519	0.0347716	0.014575	0.0161484	0.831299	0.0886431	0.00708953	0.396866	0.168959	0.172195	0.277211	0.00714106	0.0151477	0.034902	0.449668	6.71059	0.605655	22.0822	0.347808	0.00303376	0.0494684	0.0028672	0.00218318	0.401323	0.0426925	0.0960935	0.369405	0.0464146	0.0123767	0.886091	0.0160529	0.0143538	0.0141707	0.0101499	0.00822357	0.0103564
26	1	2	OT	5	0.00562383	0.0127977	0.0117888	0.00393305	0.0047421	0.00438618	0.00130397	0.00822861	0.182864	0.102441	0.0754558	0.0118932	0.0144295	0.758794	0.0843986	0.00703854	0.339918	0.111792	0.146938	0.159702	0.00231399	0.00786705	0.0129574	0.198609	7.49498	0.559977	20.4733	0.284966	0.00249124	0.0279047	0.00345939	0.00156983	0.157714	0.0179802	0.0571333	0.365642	0.0959513	0.02054	1.13414	0.0144722	0.0229387	0.0363076	0.0119084	0.00916088	0.0217546
27	1	3	OT	5	0.0052409	0.0133995	0.00391953	0.00827337	0.00242819	0.00999912	0.00195157	0.0126365	0.117033	0.0554399	0.0351226	0.00688121	0.019288	1.19566	0.0753914	0.00393566	0.385817	0.166088	0.132899	0.276561	0.00294619	0.0117684	0.0329395	0.430518	9.09035	0.779248	24.8449	0.122638	0.00117235	0.0191231	0.00260141	0.000874964	0.0746955	0.0377854	0.0985419	0.715559	.	0.0118186	0.906468	0.024099	0.0388856	0.0185903	0.0156127	0.0126365	0.00714642
28	2	1	OT	5	0.0120151	0.0283211	0.0122451	0.0089827	0.00416699	0.00739683	0.002323	0.0105215	0.258502	0.0557663	0.026454	0.0065375	0.0267797	1.56185	0.0955354	0.00857413	0.443901	0.25407	0.177362	0.290459	0.00530775	0.0067175	0.0129844	0.212827	9.1296	0.651419	25.068	0.178349	0.00116804	0.0163258	0.0024081	0.0016409	0.0961708	0.0161475	0.0764269	0.611293	0.0336092	0.0179627	1.07057	0.0188715	0.0161621	0.0134104	0.00984397	0.0126581	0.0124131
29	2	2	OT	5	0.00825453	0.0142852	0.00716843	0.00457596	0.00269125	0.00586849	0.00195661	0.0088316	0.184311	0.154231	0.0746675	0.014534	0.01506	0.867801	0.0804722	0.00698827	0.371107	0.136068	0.10664	0.284218	0.00644011	0.0111221	0.0242098	0.270971	6.88267	0.614175	20.9274	0.362155	0.00272356	0.0319497	0.00251205	0.00165935	0.0611981	0.0238336	0.077288	0.523546	0.014408	0.0108576	0.713734	0.012712	0.0177539	0.00760548	0.00718534	0.0135627	0.00946239
30	2	3	OT	5	0.00734737	0.015115	0.00278185	0.00384615	0.0029508	0.00623595	0.00247528	0.0108509	0.168023	0.0340652	0.0458081	0.00500444	0.0126205	0.884196	0.0837818	0.00773597	0.345308	0.123312	0.134038	0.200869	0.00400308	0.00837606	0.037897	0.350156	6.70918	0.640213	24.4223	0.0626558	0.000975781	0.00612936	0.00152998	0.0010287	0.0923865	0.0244401	0.105182	0.416653	0.0403024	0.0103317	0.710351	0.0129526	0.0160396	0.0101591	0.00667361	0.0115058	0.00837293
31	1	1	OT	6	0.00518029	0.0214644	0.002405	0.00805144	0.00347863	0.00856184	0.00315811	0.0141535	0.16117	0.078435	0.0496939	0.00770785	0.0338519	1.01718	0.0586011	0.00110239	0.34926	0.138492	0.137665	0.296481	0.00471995	0.0134485	0.0440981	0.603432	6.78719	0.65045	22.0176	0.175622	0.00287116	0.0152882	0.00302151	0.00345124	0.194003	0.0203364	0.0857173	0.924145	0.279106	0.0116978	0.629177	0.01525	0.0177264	0.0205381	0.025409	0.0173126	0.0176422
32	1	2	OT	6	0.00356444	0.0170081	0.00554462	0.0114077	0.00340659	0.0119545	0.0020863	0.0122973	0.1187	0.125292	0.038676	0.0102811	0.0316062	1.50596	0.0550197	0.00381205	0.467622	0.186029	0.129689	0.247975	0.00471687	0.0055351	0.0284319	0.456768	7.97952	0.712519	28.3293	0.398236	0.00231636	0.0301458	0.00266838	0.00257123	0.136158	0.0386737	0.110906	1.00728	0.143619	0.013047	0.754279	0.0212293	0.0161344	0.00754946	0.0102576	0.0101516	0.00929785
33	1	3	OT	6	0.00611773	0.0215507	0.0054275	0.0126005	0.00358343	0.0113263	0.00251027	0.0150564	0.193007	0.0507672	0.0235886	0.00767657	0.0254772	1.56102	0.0915559	0.00860415	0.489017	0.187027	0.151062	0.227318	0.00311834	0.00794064	0.023329	0.35133	10.2584	0.845592	28.8561	0.133664	0.00165955	0.0194263	0.00355909	0.00181232	0.090505	0.040556	0.118154	0.790822	.	0.0109083	1.05252	0.0241867	0.0232814	0.0093625	0.0121869	0.0192313	0.00945309
34	2	1	OT	6	0.00580423	0.0158881	0.0173163	0.00539002	0.004775	0.00407509	0.00196115	0.0093163	0.243041	0.0431822	0.0292958	0.00574927	0.0261497	1.21145	0.120466	0.0158107	0.439311	0.18814	0.177126	0.374279	0.00231339	0.00508306	0.01359	0.166739	9.27701	0.629281	22.1364	0.149544	0.00128689	0.0220204	0.00164996	0.00131291	0.0987618	0.0140458	0.0900408	0.336382	0.0662541	0.0177437	1.21826	0.0171598	0.0106145	0.0187456	0.00598796	0.00713364	0.0155811
35	2	2	OT	6	0.0112652	0.0214517	0.0147012	0.0163463	0.00535128	0.0111976	0.00280409	0.0136937	0.263134	0.0601303	0.0219268	0.00676332	0.0228452	1.36584	0.119337	0.00647352	0.473724	0.167991	0.182433	0.255933	0.00345428	0.00850301	0.0143394	0.282005	12.3468	0.942642	31.4019	0.209098	0.00219089	0.0255873	0.00233162	0.00197904	0.0959038	0.0579006	0.113684	1.00331	.	0.0198204	1.18179	0.0255112	0.021026	0.014713	0.0115891	0.013656	0.0134961
36	2	3	OT	6	0.00574614	0.0126912	0.00688108	0.00373852	0.00332118	0.00517723	0.00172929	0.00872531	0.149885	0.0577728	0.0329201	0.00454993	0.0186604	0.957046	0.0962738	0.0102871	0.436474	0.135942	0.141855	0.0951567	0.00238323	0.0198653	0.0214501	0.487625	8.33847	0.663453	22.5565	0.182622	0.00201882	0.0172255	0.00224741	0.00163514	0.108887	0.0177809	0.0835302	0.370805	0.0520412	0.0131846	0.882293	0.0136206	0.012354	0.0134288	0.00683978	0.00883074	0.0119305
37	1	1	OT	7	0.00448895	0.013343	0.00438037	0.0066759	0.00252436	0.00807824	0.00184267	0.0105859	0.127278	0.0629738	0.0207283	0.00503914	0.0305655	0.789154	0.0485906	0.00418575	0.368091	0.105471	0.0917828	0.20484	0.00326315	0.00706799	0.0209028	0.293808	6.2638	0.602307	21.4518	0.153027	0.00171229	0.0124191	0.00142909	0.00109187	0.17336	0.0274004	0.0825393	0.668194	0.0119817	0.00846526	0.562644	0.0139477	0.0107853	0.0059628	0.00868575	0.0100723	0.00776508
38	1	2	OT	7	0.00529122	0.012585	0.0133408	0.00306498	0.0050122	0.00381067	0.0012767	0.00720689	0.173039	0.0522435	0.0256941	0.00343941	0.00898399	0.660173	0.0824602	0.00569518	0.331035	0.105911	0.120967	0.229691	0.00179658	0.0109784	0.0166957	0.212351	7.18467	0.553762	18.9981	0.144167	0.000843738	0.0170758	0.00198743	0.00158356	0.132876	0.0182382	0.066275	0.339313	0.0827281	0.0127546	0.886579	0.0137402	0.0103075	0.0168517	0.00454379	0.00586986	0.0131821
39	1	3	OT	7	0.00522348	0.0122302	0.00566002	0.00758065	0.0030815	0.00922637	0.00220288	0.0111643	0.143306	0.0487103	0.020203	0.0054206	0.0168839	0.999348	0.0733996	0.00546602	0.393068	0.11282	0.12224	0.24661	0.00365297	0.012287	0.0249671	0.357253	7.87931	0.670688	23.4699	0.161007	0.00185861	0.014351	0.00213976	0.00100324	0.0899831	0.0191365	0.0964337	0.63266	0.0399769	0.00742007	0.70025	0.0191521	0.0128086	0.00796965	0.0092873	0.0108845	0.00735288
40	2	1	OT	7	0.00529695	0.012819	0.0201375	0.00445945	0.00394255	0.00316695	0.00150481	0.00738709	0.367314	0.06739	0.0321918	0.00618283	0.0175422	1.23901	0.140013	0.0196495	0.37162	0.225714	0.16705	0.462349	0.00337901	0.011386	0.0324371	0.468223	7.69491	0.417889	17.6622	0.175399	0.00262669	0.0201385	0.00266843	0.0016757	0.091426	0.0210845	0.0541847	0.232747	0.0288118	0.0210177	1.05627	0.015534	0.00840405	0.0121608	0.00363522	0.00607452	0.0105755
41	2	2	OT	7	0.00508506	0.0252641	0.00727279	0.0115625	0.00234778	0.00634628	0.0015736	0.0116096	0.113514	0.0630779	0.0137776	0.00456244	0.0178836	1.05898	0.067573	0.00651992	0.384405	0.141384	0.114831	0.16865	0.00326631	0.0115722	0.0186601	0.312511	9.06174	0.684773	26.7464	0.177024	0.00182111	0.021074	0.00288552	0.00163638	0.116227	0.0302782	0.113	0.793369	.	0.0115005	0.837715	0.0182634	0.016159	0.00621281	0.00900359	0.0104716	0.00752738
42	2	3	OT	7	0.00453793	0.011256	0.00711332	0.00850464	0.00372379	0.0080447	0.00238866	0.00997606	0.172346	0.0874082	0.03159	0.00872033	0.0140858	0.875181	0.0923326	0.00813474	0.371006	0.121547	0.155043	0.300546	0.00330187	0.0121736	0.0291168	0.43504	9.58506	0.763755	24.7882	0.265365	0.00240175	0.025434	0.00219825	0.0019735	0.0910328	0.0276566	0.0992636	0.471321	0.0368223	0.0122094	0.980072	0.0178776	0.0212266	0.0137451	0.00666453	0.00913769	0.00787452
43	1	1	OT	8	0.00464611	0.0102314	0.00253332	0.00665711	0.00237868	0.00848823	0.00221631	0.0112135	0.130862	0.0633516	0.0505835	0.00801061	0.0415415	1.07228	0.0780699	0.0116321	0.408988	0.145058	0.124367	0.220494	0.00388751	0.00912054	0.0332902	0.366885	6.08452	0.669339	24.2034	0.144377	0.00182784	0.0192174	0.00273061	0.0014954	0.237768	0.0358156	0.105306	0.666124	0.0475206	0.0120893	0.596785	0.0150995	0.0118453	0.00663898	0.00974887	0.0110124	0.00645225
44	1	2	OT	8	0.00553226	0.00990643	0.00246914	0.00461197	0.00245626	0.00709915	0.00155306	0.0102222	0.092347	0.0668772	0.036987	0.00651499	0.0259038	1.03747	0.0614355	0.0141829	0.414172	0.127036	0.103222	0.103139	0.00249573	0.0111722	0.0314016	0.432772	6.00583	0.631474	22.0614	0.159029	0.00203739	0.0180231	0.00219905	0.00183853	0.125461	0.0244143	0.0954092	0.666978	0.203457	0.00857992	0.614821	0.0179805	0.0140899	0.00669306	0.00695199	0.00859288	0.00574193
45	1	3	OT	8	0.00382939	0.007233	0.00619872	0.00264517	0.0032977	0.00417639	0.00161464	0.00890221	0.16707	0.122225	0.0296912	0.00696961	0.016661	0.945064	0.107241	0.00649622	0.43807	0.132666	0.155011	0.203826	0.00480715	0.00873073	0.0251623	0.312441	7.28832	0.59587	21.9059	0.236862	0.00229013	0.0204029	0.00234215	0.00178234	0.186319	0.0211568	0.0847612	0.476059	0.235303	0.00977963	0.787386	0.0206493	0.0101342	0.0134039	0.00584533	0.00662116	0.00888604
46	2	1	OT	8	0.00347604	0.00859045	0.00463064	0.00347831	0.0027005	0.00424294	0.00160036	0.007879	0.147761	0.0778959	0.0206588	0.00764048	0.0173627	0.800348	0.0821235	0.00843961	0.36098	0.121925	0.124298	0.155741	0.00416196	0.0172096	0.0131467	0.354713	6.78599	0.575843	19.3065	0.22977	0.00227633	0.0225211	0.00300437	0.00203889	0.046361	0.0250216	0.0691252	0.342214	0.0273779	0.0125402	0.644497	0.0102978	0.0090403	0.0074493	0.00388372	0.00600068	0.00679795
47	2	2	OT	8	0.00893283	0.0101273	0.0119544	0.00406918	0.00529105	0.00554772	0.00200159	0.00879412	0.213642	0.0514284	0.0187222	0.00704998	0.0181456	0.882032	0.107231	0.0081356	0.432876	0.13772	0.151689	0.200653	0.00292879	0.0122453	0.0212189	0.326895	9.15961	0.824014	27.6002	0.140174	0.00249007	0.0245733	0.00186892	0.00126338	0.0785998	0.023892	0.0882715	0.342608	0.0495151	0.0155979	1.0325	0.0130469	0.015534	0.0229603	0.00712142	0.0092145	0.0122181
48	2	3	OT	8	0.0103467	0.00734674	0.00704316	0.00599121	0.00507089	0.00685332	0.00259672	0.0100112	0.339633	0.0527635	0.0221163	0.00854666	0.0169374	1.06976	0.144651	0.00957167	0.42321	0.167052	0.211358	0.278088	0.00280784	0.0081229	0.0244388	0.385448	9.37883	0.720393	24.622	0.142185	0.00125039	0.0116751	0.00164001	0.00129326	0.111532	0.015507	0.0926625	0.334379	0.0717517	0.0166521	0.936068	0.0156103	0.0180956	0.0195013	0.00797024	0.00974805	0.0110971
49	1	1	OT	9	0.00746616	0.00877185	0.00727681	0.00323923	0.00430305	0.00300903	0.0019851	0.0070586	0.244217	0.0420516	0.0371938	0.00758768	0.0151168	0.7258	0.118731	0.0119894	0.436264	0.125664	0.154105	0.225161	0.00300456	0.009582	0.0216855	0.226373	7.34197	0.650904	23.8976	0.114282	0.00167613	0.0181666	0.00170091	0.0015883	0.472312	0.0311011	0.0710524	0.221259	0.060255	0.0163828	0.714135	0.0111345	0.0105445	0.0216941	0.00404358	0.00945917	0.0161576
50	1	2	OT	9	0.00567917	0.0155909	0.0117513	0.00589416	0.00518904	0.00553616	0.00276315	0.0116953	0.22654	0.0650191	0.0214955	0.00660204	0.0127973	0.971749	0.127583	0.0115129	0.579894	0.125741	0.228588	0.368693	0.00319591	0.0133193	0.0216568	0.267384	11.0452	0.979466	34.8433	0.132939	0.00146249	0.0189011	0.00238304	0.00110292	0.316316	0.0261519	0.123581	1.0359	0.52634	0.0201451	1.15634	0.0190518	0.0139601	0.0257706	0.00872608	0.0103535	0.0142822
51	1	3	OT	9	0.0101582	0.0174432	0.0075753	0.0108214	0.00507449	0.0119496	0.00311834	0.0149153	0.245872	0.0403224	0.0350205	0.00391371	0.0262714	1.27186	0.118622	0.00877409	0.479654	0.149969	0.17314	0.483751	0.00536408	0.00909513	0.0166813	0.266415	11.9616	1.07438	35.4054	0.0891343	0.00210747	0.0144191	0.00236094	0.00197547	0.162927	0.0438115	0.142963	0.833395	0.0148597	0.019172	1.21284	0.027381	0.0177089	0.011825	0.0095361	0.01086	0.0114393
52	2	1	OT	9	0.00753217	0.0155667	0.0108013	0.00575068	0.00419555	0.00622809	0.00236557	0.00987829	0.177498	0.0427217	0.0223939	0.00331699	0.019002	0.930985	0.078482	0.00629617	0.355003	0.144991	0.134878	0.346405	0.00199725	0.00989395	0.0125569	0.227164	8.25344	0.759917	24.4792	0.0940287	0.00176102	0.0148905	0.0020046	0.000684263	0.0510336	0.0147278	0.0929156	0.561254	0.00707852	0.0146661	0.872358	0.0125642	0.0107622	0.00975811	0.00594577	0.00984205	0.00960101
53	2	2	OT	9	0.00330445	0.00826233	0.0082542	0.00290965	0.00404422	0.00453455	0.00202525	0.00760397	0.156766	0.0238337	0.0171771	0.00287206	0.0109449	0.668802	0.0752621	0.00552496	0.328938	0.096084	0.127315	0.25763	0.00272852	0.00852378	0.0142948	0.180247	7.01323	0.665363	21.2876	0.0879663	0.00147117	0.0147697	0.00119466	0.000841342	0.0534312	0.0220206	0.072966	0.318945	0.0598336	0.0119061	0.707756	0.0114365	0.00839559	0.0149327	0.00444501	0.00765047	0.0103652
54	2	3	OT	9	0.00944035	0.0130594	0.00636194	0.00683148	0.00590907	0.00770086	0.00273886	0.0107225	0.181418	0.112001	0.0405052	0.00694489	0.0152698	0.814576	0.111712	0.00857595	0.387903	0.129836	0.156177	0.251271	0.00235965	0.0121307	0.0431407	0.462717	9.44611	0.819281	25.6167	0.167953	0.00249556	0.00859736	0.0023011	0.00110797	0.0688914	0.0303796	0.0919478	0.470116	0.0198432	0.0172773	1.01403	0.0191968	0.015953	0.0138632	0.00797377	0.00979544	0.0105018
55	1	1	OT	10	0.00130362	0.0135254	0.00296933	0.00611031	0.00255064	0.00670292	0.00199763	0.00974178	0.185215	0.127313	0.0540333	0.00677157	0.023593	0.954606	0.0738545	0.00610764	0.380376	0.13479	0.134673	0.335597	0.00347419	0.0090111	0.0321817	0.226	5.96621	0.606722	22.022	0.174629	0.00090819	0.00889202	0.00268636	0.00130973	0.247332	0.0479671	0.0797134	0.786955	0.194117	0.0145647	0.595045	0.00900683	0.0130386	0.0107993	0.0114517	0.0114558	0.00882137
56	1	2	OT	10	0.00691107	0.00606794	0.0100839	0.00527834	0.00517883	0.00519864	0.00219549	0.00948304	0.243487	0.113618	0.0206323	0.00876759	0.0144755	0.731938	0.101491	0.0138762	0.405384	0.112245	0.166201	0.192283	0.00377197	0.00553408	0.0282491	0.397279	8.37837	0.637221	21.1438	0.226347	0.00211132	0.015832	0.00144383	0.00170515	0.087985	0.0357517	0.0723227	0.448716	0.115541	0.0268791	1.09825	0.012973	0.0103848	0.016078	0.0052601	0.00706714	0.0109258
57	1	3	OT	10	0.0071481	0.0123857	0.00385778	0.0071637	0.00306061	0.0100938	0.00225153	0.0148865	0.152787	0.0617519	0.0269109	0.00574279	0.0288449	1.52422	0.104391	0.0130984	0.397621	0.168362	0.157267	0.331597	0.00411775	0.015459	0.022371	0.248433	9.73883	0.807933	29.1924	0.103788	0.00131154	0.00639929	0.00206176	0.00152234	0.0563682	0.0367287	0.114419	0.930326	.	0.0154234	1.10879	0.0241478	0.0181624	0.00788493	0.0101667	0.0143707	0.0080558
58	2	1	OT	10	0.00662387	0.0154224	0.0122497	0.00418618	0.00714544	0.00466376	0.00176915	0.00974636	0.247739	0.0940548	0.0506386	0.00842838	0.0266816	1.30842	0.154403	0.0189548	0.456549	0.20836	0.214693	0.232347	0.00337279	0.0121706	0.0239236	0.304701	9.01612	0.646104	23.8676	0.187595	0.0014251	0.0186688	0.00205424	0.00157971	0.0794734	0.0281805	0.0691126	0.298533	0.0771163	0.027982	1.09969	0.0153005	0.0148656	0.0229135	0.00611771	0.0107161	0.0177825
59	2	2	OT	10	0.00792761	0.00924411	0.00966093	0.00309406	0.00476006	0.00408762	0.00202387	0.0087323	0.203184	0.084592	0.0141025	0.00393391	0.0167486	0.90827	0.0817064	0.00435479	0.35979	0.126482	0.157132	0.238499	0.00349699	0.0105651	0.0197452	0.332893	7.46529	0.625487	21.9814	0.169794	0.00148103	0.00652336	0.00221905	0.00112626	0.0597082	0.0252649	0.0728885	0.334329	0.0861284	0.0206569	0.887519	0.0120916	0.0121482	0.0242415	0.00699806	0.0112959	0.0170434
60	2	3	OT	10	0.00742407	0.00825564	0.00807768	0.00562758	0.00517891	0.00820726	0.00221565	0.00957863	0.193527	0.0940159	0.0203113	0.00593542	0.0211442	0.994057	0.0957135	0.00847477	0.381159	0.126309	0.165301	0.290989	0.00668582	0.00913608	0.0468899	0.397872	9.1817	0.735269	23.947	0.183768	0.00191243	0.0138477	0.0026406	0.00137328	0.110308	0.0311492	0.0930873	0.394986	0.0525595	0.0197078	1.00043	0.0184425	0.0144191	0.0130818	0.00694065	0.00832759	0.0100386
61	1	1	OT	11	0.00632339	0.00863694	0.00109505	0.0062828	0.00369554	0.00760023	0.00214903	0.0101381	0.250968	0.0641186	0.007852	0.0056346	0.0258048	1.07624	0.0844525	0.00462984	0.371341	0.158275	0.141131	0.352673	0.00215661	0.00666914	0.0415341	0.445795	7.17055	0.564465	21.9695	0.161177	0.00190311	0.0102787	0.00115809	0.000703636	0.478561	0.0315417	0.0828967	0.585101	0.160685	0.0108995	0.501395	0.0120715	0.0104808	0.0111547	0.00891186	0.0102903	0.00630595
62	1	2	OT	11	0.00515742	0.0081545	0.00614317	0.00361716	0.00691846	0.00645865	0.00291018	0.0121823	0.280491	0.154376	0.0314982	0.00915349	0.0137591	0.957371	0.144097	0.0149351	0.479146	0.133854	0.21773	0.417655	0.00498866	0.0150222	0.0361173	0.297006	9.52899	0.842821	30.0035	0.334106	0.00165296	0.0236349	0.00275245	0.00166816	0.28455	0.0350787	0.100997	0.403133	0.161042	0.0172046	0.852042	0.0178534	0.0103089	0.0168784	0.00470846	0.00661558	0.00867595
63	1	3	OT	11	0.00564691	0.0114247	0.00355541	0.00588685	0.00359736	0.00995651	0.00271281	0.0135873	0.204631	0.0772256	0.0352043	0.00620877	0.028359	1.61969	0.103168	0.00849544	0.378986	0.18167	0.126799	0.249762	0.0053838	0.0114954	0.0412776	0.413739	8.87963	0.665152	23.0317	0.194343	0.00188464	0.016127	0.00248821	0.00145963	0.0961307	0.0163321	0.0898391	0.471187	.	0.0109139	0.863692	0.0163087	0.0126593	0.00468481	0.00529358	0.00746426	0.00322813
64	2	1	OT	11	0.00409378	0.00542477	0.00997579	0.00361372	0.00719763	0.00467796	0.00185967	0.00864722	0.376739	0.060203	0.0189314	0.00522552	0.0253458	1.41628	0.148495	0.0262215	0.399822	0.254954	0.21678	0.394997	0.00347145	0.00699196	0.0296454	0.233706	8.46586	0.547429	20.0156	0.121492	0.00114447	0.00787527	0.0023252	0.0015146	0.108421	0.0184463	0.0595058	0.193196	0.0273099	0.0203693	0.865225	0.0154059	0.0119555	0.0159452	0.00386634	0.00673333	0.00946753
65	2	2	OT	11	0.00512291	0.0104215	0.00751657	0.00730628	0.00395129	0.00710368	0.00216195	0.00942037	0.157069	0.0533122	0.0309492	0.00493711	0.0152316	0.72803	0.099114	0.00846221	0.315303	0.0954537	0.128447	0.17614	0.00176954	0.0117019	0.0259191	0.251151	7.41214	0.67745	22.673	0.113666	0.0011173	0.0105563	0.00183312	0.00160113	0.0550546	0.0247141	0.0857073	0.533459	0.056873	0.0105368	0.714158	0.0125061	0.013455	0.0095691	0.007837	0.0109259	0.0083436
66	2	3	OT	11	0.00618385	0.00939735	0.00824269	0.00376535	0.0074567	0.00562146	0.00217076	0.00966537	0.298641	0.0581478	0.02162	0.00576583	0.0140184	1.07368	0.131453	0.0214738	0.451948	0.18183	0.226895	0.270231	0.00328203	0.00875692	0.0353203	0.279621	8.35244	0.729445	26.7115	0.102119	0.00174236	0.00818799	0.00306607	0.00205935	0.213525	0.0345159	0.100098	0.230935	0.036212	0.0138939	0.932548	0.0138645	0.0117452	0.0156313	0.00334404	0.00605125	0.00831875
67	1	1	OT	12	0.00518389	0.00826494	0.0032745	0.00675926	0.00295847	0.0081061	0.00220843	0.0109319	0.205493	0.0947445	0.0173901	0.00653011	0.0324853	0.983152	0.0999919	0.00498734	0.394492	0.134889	0.146655	0.418529	0.00315089	0.00767986	0.0407033	0.452703	6.40419	0.637248	21.8625	0.21195	0.00151425	0.0188991	0.00268001	0.00110797	0.365169	0.0328317	0.0916982	0.623519	0.0250353	0.0138089	0.612918	0.0156757	0.00972494	0.00707152	0.00892803	0.0138983	0.00550742
68	1	2	OT	12	0.00356092	0.0061601	0.00594718	0.00526075	0.00563569	0.00893126	0.00281136	0.0125531	0.283149	0.125695	0.0434879	0.0105399	0.0156125	0.98068	0.115532	0.0111907	0.485137	0.127319	0.207565	0.351697	0.00713575	0.00865774	0.0238591	0.359071	9.37709	0.786353	30.4243	0.25225	0.00276498	0.0205386	0.00392213	0.00288479	0.20896	0.0331659	0.113825	0.546824	0.0859594	0.0176235	0.979785	0.0168136	0.0106753	0.0096932	0.00745887	0.00772911	0.00882112
69	1	3	OT	12	0.00308711	0.0135205	0.0050389	0.0100569	0.00322652	0.0110916	0.00219965	0.0126481	0.206626	0.0737822	0.0308462	0.00661531	0.0277657	1.57141	0.105987	0.0119074	0.493586	0.193324	0.155234	0.290189	0.00466661	0.00846627	0.0294311	0.287661	9.95247	0.750446	27.8872	0.155943	0.00147604	0.0103196	0.00161446	0.0012006	0.151529	0.0414192	0.119715	0.689088	0.037882	0.014527	0.872957	0.0231552	0.0148986	0.00689649	0.0103315	0.00902782	0.00596662
70	2	1	OT	12	0.00389559	0.0130359	0.0079638	0.00573584	0.00403229	0.00463899	0.00198662	0.00871995	0.264566	0.0540876	0.0233273	0.00570617	0.015356	0.952442	0.127035	0.0164369	0.408145	0.151499	0.180207	0.354149	0.00330007	0.0080942	0.0367491	0.299978	7.92529	0.548009	22.5104	0.0846639	0.00186368	0.0111896	0.00157394	0.0011506	0.0821562	0.0257501	0.0840381	0.314545	0.0495125	0.0164286	0.840361	0.0165126	0.0122206	0.0126177	0.00501084	0.0078744	0.00835556
71	2	2	OT	12	0.00862863	0.0170625	0.012411	0.00797208	0.00473547	0.00697621	0.00210539	0.0100998	0.15164	0.152699	0.0519677	0.00976716	0.0215472	1.09726	0.081242	0.00651133	0.365803	0.158255	0.1682	0.292073	0.00330771	0.00869201	0.0343244	0.227287	8.78345	0.714356	26.5842	0.276143	0.00219631	0.0247325	0.00303558	0.00114041	0.0819303	0.0303587	0.111213	0.510999	0.0228209	0.0138404	0.970743	0.0162867	0.0129525	0.0119335	0.00949897	0.00907143	0.00855746
72	2	3	OT	12	0.00734653	0.0078152	0.00606312	0.00513966	0.00477907	0.00770232	0.00242973	0.010352	0.296528	0.0330831	0.0118965	0.00495526	0.0189327	1.00285	0.134604	0.00926375	0.454359	0.137516	0.207938	0.350238	0.00212186	0.00493479	0.0100339	0.155434	9.26267	0.723268	25.4773	0.0899056	0.000836135	0.00810293	0.00116702	0.000561043	0.160442	0.038116	0.111696	0.345015	0.0257578	0.0188068	0.929275	0.0178699	0.0127311	0.012262	0.00626045	0.00904583	0.00835006
73	1	1	OT	13	0.0044343	0.00787878	0.00103853	0.00480796	0.00234492	0.00523753	0.00156401	0.00921944	0.125858	0.0404624	0.0208105	0.00538925	0.0149401	0.689891	0.077084	0.0100711	0.359192	0.0936572	0.099448	0.227827	0.00409739	0.0039275	0.0141311	0.178359	6.84139	0.594921	19.8968	0.0765518	0.00109173	0.00685389	0.000948196	0.000910402	0.387154	0.0261248	0.0809115	0.453742	0.0152337	0.0089015	0.488927	0.0105479	0.00858258	0.00474521	0.0046491	0.0071184	0.00404883
74	1	2	OT	13	0.00553696	0.0094961	0.00610362	0.00415151	0.00557687	0.00616356	0.00202827	0.00897982	0.14201	0.125438	0.0672944	0.0106428	0.0115729	0.549407	0.118137	0.0174877	0.377485	0.0782019	0.148615	0.166574	0.00484383	0.0114009	0.0234325	0.291025	7.31947	0.723364	23.3312	0.303863	0.00215502	0.0256242	0.00255929	0.00195642	0.123897	0.0244269	0.0910454	0.371343	0.103704	0.0120514	0.770309	0.0155266	0.00906515	0.0123439	0.00451837	0.00652641	0.00852321
75	1	3	OT	13	0.00849671	0.0141898	0.00449166	0.0134028	0.00319182	0.0127974	0.0023684	0.0142246	0.121868	0.0385344	0.0122654	0.003599	0.0265518	1.40383	0.0830673	0.00488195	0.441001	0.145388	0.123074	0.179455	0.00187698	0.00429898	0.0374445	0.314998	9.84045	0.764662	27.0794	0.0742662	0.00110452	0.0145027	0.00143881	0.000624676	0.141065	0.0395654	0.120361	0.696523	0.0289025	0.0096309	0.884176	0.0237692	0.0168034	0.0059827	0.00910572	0.0119288	0.00475678
76	2	1	OT	13	0.00983034	0.0166399	0.0114102	0.00895997	0.00503499	0.0116801	0.00190927	0.0113178	0.163796	0.0558156	0.0176715	0.00567459	0.019141	0.98239	0.117308	0.00754245	0.438578	0.137162	0.148478	0.237249	0.0032071	0.00564054	0.0637164	0.483494	10.797	0.844358	28.7544	0.056527	0.00122206	0.00902363	0.00196091	0.00116694	0.0747277	0.0220138	0.122336	0.574948	0.0598271	0.0171781	1.0732	0.021891	0.013776	0.00992213	0.00665793	0.00927647	0.00742429
77	2	2	OT	13	0.00445429	0.0137547	0.0119319	0.00462516	0.00622328	0.00447099	0.00178138	0.00834668	0.201768	0.0521326	0.0132208	0.00463595	0.0102698	0.694166	0.110712	0.014529	0.358497	0.125491	0.177198	0.285239	0.00272468	0.00970604	0.0144317	0.250112	8.06046	0.621469	22.3907	0.0964058	0.000819713	0.00927158	0.00169791	0.00070243	0.102909	0.0247964	0.0836104	0.185823	0.0512925	0.0144431	0.960475	0.0177575	0.011337	0.0163162	0.00389306	0.00446325	0.00959302
78	2	3	OT	13	0.01136	0.0100554	0.0104475	0.00486444	0.00594158	0.00606666	0.00212283	0.0109931	0.198038	0.0877793	0.0638662	0.00968246	0.0148427	0.800713	0.127355	0.0181167	0.521587	0.0991286	0.187469	0.254479	0.00335907	0.0100976	0.0422956	0.431619	9.35448	0.920689	30.0365	0.165331	0.00200814	0.0204952	0.00305758	0.0023616	0.122293	0.0315438	0.122229	0.30008	0.0638816	0.014625	0.87222	0.0186698	0.0094712	0.0140688	0.00396847	0.00536672	0.00695923
79	1	1	OT	14	0.00326918	0.00770631	0.00834115	0.00315723	0.00662162	0.00311869	0.00160418	0.00733892	0.19632	0.0989427	0.0423512	0.00966085	0.0112544	0.768102	0.10392	0.0248186	0.368785	0.116025	0.170228	0.347106	0.00527391	0.01299	0.0241927	0.310734	6.42374	0.485514	18.9375	0.218222	0.00240512	0.0288036	0.00266707	0.00212325	0.320361	0.0247164	0.0607526	0.201748	0.0279855	0.0160859	0.912388	0.0127962	0.00745272	0.0206156	0.00337774	0.00699566	0.0108395
80	1	2	OT	14	0.00939126	0.0132873	0.00829129	0.0058289	0.00334962	0.0047987	0.00162599	0.00721915	0.169034	0.0324992	0.00789327	0.00609958	0.0201294	1.0281	0.0956065	0.0106611	0.313204	0.145103	0.134471	0.290799	0.0031147	0.00407096	0.0366328	0.258688	6.96549	0.455796	16.7032	0.0583739	0.000905417	0.00882535	0.00145883	0.00131057	0.33717	0.0178262	0.071548	0.413499	0.0796315	0.0168596	1.143	0.0152375	0.0105842	0.0145392	0.0108766	0.00650197	0.00890971
81	1	3	OT	14	0.00773266	0.0232858	0.00836489	0.0251796	0.00224854	0.0107872	0.00173734	0.0126531	0.153903	0.0348993	0.0233099	0.00524545	0.0313626	1.74606	0.0892073	0.00642387	0.445733	0.230292	0.14042	0.319796	0.00175909	0.00843814	0.0148343	0.189618	10.0391	0.759417	30.7632	0.0680079	0.000865222	0.0111807	0.00121183	0.00129782	0.235447	0.0479269	0.147042	0.815572	0.0507306	0.0124165	1.11428	0.0281132	0.0167388	0.00656663	0.0191153	0.0146445	0.00645015
82	2	1	OT	14	0.00433953	0.0108221	0.0133982	0.00361533	0.00518899	0.00313134	0.00172838	0.00732411	0.278805	0.0347385	0.0101611	0.00430969	0.0181696	1.08952	0.143161	0.01738	0.401928	0.199374	0.195742	0.352883	0.0022672	0.0070693	0.0351374	0.411705	8.05227	0.465476	19.3371	0.0720064	0.00103337	0.0122325	0.00130526	0.00111058	0.110544	0.0234437	0.0735888	0.2016	0.0557443	0.0150416	1.08643	0.0177107	0.0130394	0.0216647	0.00415251	0.0078909	0.0133039
83	2	2	OT	14	0.00296867	0.0155274	0.00813749	0.00719986	0.00252136	0.00514991	0.00177337	0.00892961	0.155945	0.0411319	0.0198383	0.00564826	0.0259582	1.39762	0.0916248	0.00524085	0.43479	0.166172	0.123008	0.215714	0.00247024	0.00649829	0.0198629	0.263105	8.49787	0.619756	26.3462	0.0898625	0.00151333	0.0108155	0.00128887	0.000760644	0.137849	0.0376407	0.0966581	0.503065	0.0501876	0.01273	0.986104	0.0172556	0.013712	0.00957543	0.00623707	0.00846764	0.00834314
84	2	3	OT	14	0.00371131	0.0131114	0.00603635	0.00598682	0.00256444	0.00475075	0.00187069	0.00768752	0.166518	0.0679443	0.0309606	0.0111362	0.0275227	1.54483	0.0715135	0.00597094	0.323312	0.201281	0.114495	0.198438	0.00357419	0.00816572	0.0295719	0.227011	6.07834	0.473442	18.2452	0.123416	0.00156513	0.016115	0.00170184	0.000951158	0.172633	0.0161301	0.0796719	0.417229	0.0237381	0.00820448	0.568381	0.0160138	0.00991248	0.00926595	0.00652267	0.00832495	0.00904624
85	1	1	OT	15	0.00336227	0.00623785	0.00274874	0.00586036	0.00220773	0.00599311	0.00168816	0.00957883	0.18347	0.0396007	0.0249282	0.0055633	0.0273423	1.13042	0.0779494	0.00526584	0.406699	0.148237	0.117859	0.350693	0.00300491	0.0126166	0.0211716	0.263676	7.02959	0.536773	20.8556	0.0895531	0.00160293	0.0115603	0.00225373	0.00129808	0.51368	0.0383723	0.0911095	0.591491	0.00929279	0.0119203	0.562515	0.0125634	0.011436	0.0092418	0.00919542	0.00931172	0.00854543
86	1	2	OT	15	0.00379571	0.0124339	0.00527108	0.00903354	0.00283003	0.00839039	0.00187529	0.00952222	0.18451	0.0435886	0.0302749	0.00700232	0.0306109	1.34318	0.0609554	0.00930818	0.428935	0.17272	0.140275	0.282071	0.00293874	0.009508	0.0151397	0.158345	6.51606	0.625691	22.3729	0.110642	0.00259314	0.0148791	0.00279192	0.0018378	0.111018	0.038582	0.09629	0.697771	0.0287014	0.0131751	0.752391	0.0194289	0.0147138	0.00609441	0.00813444	0.010905	0.00735992
87	1	3	OT	15	0.00227874	0.014035	0.00686497	0.00802005	0.00354421	0.00877664	0.0020609	0.0109348	0.165216	0.0840033	0.0962264	0.00916702	0.0204454	1.12377	0.0992079	0.00372615	0.448774	0.142615	0.150439	0.165894	0.00631793	0.00488155	0.074952	0.438776	9.52152	0.870137	27.601	0.118886	0.00163361	0.015262	0.0024205	0.00173187	0.0568357	0.0360801	0.101235	0.699888	0.0869033	0.0135722	0.92659	0.0188864	0.0168065	0.00988079	0.00776625	0.0134664	0.0114884
88	2	1	OT	15	0.00347171	0.00664771	0.00421838	0.00696526	0.00263537	0.00715757	0.00166598	0.00929982	0.115687	0.0419894	0.0177685	0.007475	0.0198401	0.985675	0.0668302	0.00720025	0.376617	0.113887	0.115208	0.252222	0.00543579	0.00819475	0.024952	0.300517	7.58019	0.683714	22.9863	0.0853413	0.00142367	0.0114933	0.00245933	0.00212926	0.0770854	0.0243933	0.098164	0.669206	0.00503658	0.0127828	0.750419	0.0189332	0.0127818	0.0065136	0.00689524	0.00881067	0.00773266
89	2	2	OT	15	0.00550791	0.0101045	0.00901185	0.00626331	0.00409512	0.00619417	0.00188812	0.00826703	0.249826	0.0582519	0.0187612	0.0078602	0.0186567	0.869822	0.0944837	0.0081404	0.409874	0.148901	0.197433	0.374342	0.00333985	0.0044138	0.0254866	0.253812	8.85285	0.759396	25.4228	0.0847419	0.00150234	0.010159	0.00149724	0.00132413	0.0622093	0.0271609	0.0934188	0.367348	0.0381071	0.0158765	0.964101	0.0159855	0.0148366	0.0108923	0.0067324	0.00572226	0.00624564
90	2	3	OT	15	0.00575558	0.0102592	0.0126024	0.00499994	0.00485327	0.00515067	0.00186272	0.00856039	0.269102	0.079335	0.0602913	0.00648832	0.012928	0.875691	0.142782	0.0155964	0.509375	0.11828	0.189561	0.222508	0.00492092	0.011785	0.0364687	0.381424	9.12012	0.770587	27.7723	0.180416	0.00309601	0.021313	0.00236388	0.00192756	0.0941743	0.0342508	0.0982218	0.272255	0.0295078	0.0179111	0.92135	0.0182104	0.0123778	0.0154649	0.00476613	0.00675738	0.00818873
91	1	1	OT	16	0.00360398	0.00896692	0.00788508	0.00239862	0.00432367	0.0026445	0.00182508	0.00717026	0.264209	0.0599484	0.0342558	0.00507329	0.0227418	1.21031	0.128183	0.0177449	0.512279	0.189998	0.171144	0.338257	0.00276528	0.0126765	0.0181718	0.2542	7.69806	0.536941	20.2134	0.0716905	0.00139509	0.0129141	0.00206993	0.00168664	0.209196	0.0215092	0.0738356	0.186838	0.0315681	0.0130042	0.722611	0.0121759	0.00863905	0.0177948	0.00280237	0.010434	0.0142388
92	1	2	OT	16	0.00216531	0.0101627	0.00545932	0.00434169	0.00455867	0.00722867	0.00223116	0.00942045	0.194755	0.0564464	0.0391405	0.0062797	0.0110392	0.839975	0.0885183	0.00477601	0.388153	0.0943728	0.131504	0.246224	0.00490693	0.00413848	0.0256859	0.27607	7.91084	0.646945	22.5381	0.130435	0.00173447	0.0139019	0.00219116	0.000739479	0.0926836	0.0268948	0.0757025	0.275298	0.052574	0.0111741	0.699613	0.0135096	0.0111654	0.0124204	0.004665	0.00578267	0.0054727
93	1	3	OT	16	0.00550685	0.0132757	0.0050988	0.00923336	0.00602354	0.0114879	0.00282613	0.0129073	0.2557	0.0371799	0.0330959	0.00625863	0.0263448	1.16662	0.0880418	0.00701905	0.449401	0.156913	0.152556	0.334114	0.00352484	0.0110268	0.0200081	0.273186	8.97792	0.733976	24.8902	0.077888	0.00151577	0.0130003	0.00253387	0.00133306	0.161991	0.0239248	0.104522	0.477085	0.0720521	0.0106504	0.89096	0.0202817	0.0143297	0.00904387	0.00685375	0.00729066	0.00679775
94	2	1	OT	16	0.00766143	0.0211075	0.00356664	0.0096178	0.00385672	0.00942569	0.00266521	0.0119666	0.163829	0.0520449	0.0376155	0.00272839	0.022448	1.08662	0.0716561	0.00745849	0.409291	0.152057	0.137872	0.21164	0.00272406	0.0067835	0.0297122	0.220574	9.28819	0.771783	25.9614	0.0702838	0.00124421	0.0108983	0.00195051	0.0011403	0.0929269	0.0310607	0.120945	0.720338	.	0.0177051	0.926973	0.0214437	0.0141188	0.00504189	0.00598973	0.0093784	0.00477737
95	2	2	OT	16	0.0074372	0.016377	0.0117855	0.00916104	0.00516042	0.00962459	0.00249957	0.0112067	0.165258	0.0440707	0.0206793	0.00513004	0.0183491	0.952097	0.103561	0.0055027	0.381933	0.0956036	0.112373	0.159515	0.00523572	0.00718321	0.0219414	0.240429	9.46188	0.818393	24.672	0.102208	0.00163756	0.00920964	0.00203264	0.00138981	0.081424	0.0362676	0.117925	0.459403	0.0105603	0.0133653	0.830519	0.0186536	0.0155905	0.0108516	0.00679865	0.00795756	0.00684514
96	2	3	OT	16	0.005504	0.011582	0.00671239	0.00637192	0.00220728	0.00375116	0.00190841	0.00655296	0.164524	0.0148228	0.017145	0.00317716	0.0227153	0.972012	0.0712952	0.00992453	0.276181	0.126953	0.119385	0.106457	0.00158155	0.00355211	0.0124598	0.108196	7.46924	0.625872	19.0652	0.0280965	0.000450666	0.00305493	0.00141484	0.0010905	0.149614	0.0382805	0.0955357	0.376022	0.0586356	0.0098574	0.674782	0.0163094	0.00811928	0.0112722	0.0062997	0.00747045	0.00728261
97	1	1	OT	17	0.00329065	0.00776873	0.00855399	0.00400128	0.00337133	0.00303161	0.00153071	0.0065075	0.132562	0.0413432	0.0195794	0.00414845	0.00914788	0.529595	0.0844057	0.0121786	0.344185	0.0711422	0.134909	0.179914	0.00440619	0.014801	0.0242659	0.274654	6.09413	0.636396	20.4343	0.0831775	0.00147803	0.0100543	0.00187734	0.00157186	0.322884	0.0248944	0.0695647	0.28194	0.0658991	0.0129858	0.648081	0.0132839	0.00696036	0.011963	0.00364617	0.00480966	0.00616968
98	1	2	OT	17	0.00334173	0.00978168	0.0119802	0.00332707	0.00614344	0.00358627	0.00239681	0.00674906	0.174286	0.0719074	0.0331877	0.0093067	0.0104208	0.526456	0.119469	0.0128298	0.339892	0.0914049	0.141644	0.277333	0.00733265	0.00600936	0.0669991	0.483717	6.82834	0.556965	17.8789	0.0727232	0.00616746	0.016325	0.00534866	0.00562324	0.0988569	0.020197	0.0629462	0.365255	0.0835372	0.0172095	0.857317	0.0126742	0.00849507	0.0194336	0.00285735	0.00645625	0.0127764
99	1	3	OT	17	0.00545481	0.0193095	0.00532437	0.00718016	0.00280977	0.00978603	0.00293	0.0151473	0.144674	0.0513137	0.0449027	0.00690771	0.0203478	1.14193	0.10295	0.00870431	0.417908	0.121216	0.121382	0.155636	0.00500768	0.0128509	0.0257853	0.448655	9.79433	0.857719	28.3239	0.132371	0.00198523	0.0124395	0.001936	0.00115044	0.0960021	0.0309731	0.116416	0.759393	.	0.0104161	0.901719	0.0194485	0.0184123	0.00634489	0.0073274	0.0120076	0.00637219
100	2	1	OT	17	0.00477569	0.0138931	0.0145682	0.00602604	0.011232	0.00535795	0.00369825	0.0108256	0.478514	0.0620438	0.0385118	0.00596132	0.0267694	1.3099	0.200748	0.0285557	0.538885	0.201588	0.273143	0.500234	0.00317313	0.0033477	0.0319708	0.398605	10.4509	0.664834	23.6751	0.153784	0.00199385	0.0133615	0.00203418	0.00120999	0.137707	0.0216283	0.0781481	0.325799	0.049806	0.032874	1.55182	0.0224543	0.018208	0.0395482	0.00895189	0.0168984	0.0236996
101	2	2	OT	17	0.00542156	0.00522587	0.00334242	0.0022349	0.00313738	0.00386341	0.00124774	0.00575269	0.08823	0.0443783	0.0238241	0.00367447	0.0113677	0.421373	0.0538315	0.00496987	0.215934	0.0578929	0.0768614	0.10238	0.00325557	0.0133323	0.0248745	0.322252	4.7831	0.462008	13.8423	0.127995	0.00170638	0.0101174	0.0020032	0.00153558	0.0524223	0.0151223	0.0551081	0.243149	0.0399243	0.00846091	0.496138	0.00791198	0.00621911	0.0079902	0.00291644	0.00449944	0.00574537
102	2	3	OT	17	0.00421464	0.00975808	0.00248485	0.0038037	0.00321014	0.00587637	0.0025728	0.00957608	0.151107	0.0709385	0.052038	0.00641002	0.0197891	0.948726	0.0802844	0.00917995	0.332249	0.127426	0.122569	0.188686	0.0027842	0.00918081	0.0477082	0.535866	6.61683	0.498114	16.4187	0.142987	0.00105935	0.0078175	0.00223792	0.00187174	0.0791833	0.0192842	0.0645238	0.265209	0.0458544	0.0112106	0.665629	0.0109663	0.0122644	0.00889814	0.00474581	0.00681303	0.00631235
103	1	1	OT	18	0.00242048	0.00834306	0.0115085	0.00493746	0.00301335	0.00256355	0.00232143	0.00772318	0.154947	0.0808776	0.0283305	0.0070349	0.0125096	0.628729	0.0920071	0.0113947	0.346379	0.0983179	0.122041	0.252267	0.00501181	0.00788366	0.0301727	0.359297	6.4407	0.569365	19.3704	0.202557	0.00169713	0.0119611	0.00301496	0.00224405	0.21295	0.024351	0.0642637	0.192396	0.0373449	0.01836	0.834437	0.0133162	0.00621521	0.0149272	0.00355182	0.00327925	0.00917248
104	1	2	OT	18	0.00326012	0.00669988	0.00723913	0.00256194	0.00538031	0.00492329	0.002226	0.00826794	0.119836	0.063755	0.0271663	0.00586018	0.0108274	0.641563	0.0788457	0.00604161	0.340657	0.0848062	0.13016	0.185834	0.00498885	0.00555054	0.024186	0.287493	7.22717	0.672929	21.3153	0.124636	0.00167095	0.0153551	0.00301615	0.000710296	0.0825194	0.0137203	0.0747708	0.288922	0.02703	0.010507	0.775146	0.0117912	0.00918997	0.0112881	0.00350131	0.00568291	0.00884184
105	1	3	OT	18	0.00435959	0.0136306	0.00247541	0.00854156	0.0026468	0.0119799	0.00203147	0.0148532	0.121505	0.0614733	0.0416564	0.00415472	0.0299304	1.61033	0.0618897	0.00269612	0.433754	0.183309	0.120088	0.218365	0.00565497	0.0107729	0.0354324	0.287739	8.10508	0.705852	24.6332	0.137372	0.00197329	0.01659	0.00352631	0.00148407	0.118321	0.0286789	0.108395	0.768454	.	0.00888729	0.818934	0.0238974	0.0162713	0.00445782	0.0116163	0.0150006	0.00523041
106	2	1	OT	18	0.013043	0.0179897	0.0108321	0.00923794	0.00520742	0.00846304	0.00256879	0.0137508	0.253006	0.0772375	0.0282082	0.00930313	0.0225389	1.43901	0.111394	0.0118534	0.513892	0.181816	0.192354	0.30413	0.0066496	0.0225211	0.0438924	0.554883	11.0884	0.831592	31.1273	0.161418	0.00238227	0.0358418	0.00335706	0.00284568	0.107627	0.0487668	0.130585	0.648046	0.0771966	0.0196792	1.27286	0.0212079	0.0177328	0.0169864	0.0107659	0.0160678	0.0155389
107	2	3	OT	18	0.0025547	0.00946239	0.00731082	0.00603806	0.00286891	0.00563748	0.00222979	0.0111201	0.126698	0.0633024	0.027893	0.00771943	0.0141947	0.895364	0.072732	0.00258362	0.380135	0.0982783	0.137131	0.170387	0.00487416	0.00890201	0.0179048	0.335392	7.54597	0.679186	24.0795	0.146612	0.00150587	0.0245638	0.00272916	0.00189065	0.0729794	0.0256979	0.104103	0.494808	0.0450457	0.0116321	0.863602	0.0179531	0.0113531	0.00921176	0.00630814	0.00757839	0.00776767
108	1	1	OT	19	0.00376352	0.0104031	0.000553934	0.00616136	0.00178507	0.00820325	0.00239577	0.0125274	0.12495	0.0332958	0.0217552	0.00404961	0.0264099	1.21441	0.0559271	0.00640969	0.389287	0.154871	0.102065	0.242798	0.00451057	0.0116691	0.0333636	0.479467	5.81463	0.613825	21.4494	0.112019	0.00235779	0.012836	0.00233	0.00198959	0.100598	0.0183704	0.0740423	0.640504	0.0107056	0.00919207	0.820692	0.0143006	0.013513	0.00404397	0.00806923	0.00911028	0.00374808
109	1	2	OT	19	0.00347713	0.00750767	0.00131213	0.00488601	0.00298573	0.00804514	0.00329151	0.0124202	0.168402	0.0604593	0.0141982	0.0045334	0.0256242	1.14535	0.064385	0.00301183	0.331117	0.146673	0.115868	0.189597	0.00402138	0.0122689	0.0446341	0.649885	4.21598	0.582655	22.5229	0.15739	0.00157885	0.018745	0.00297832	0.00262646	0.0751209	0.0121287	0.0792223	1.00289	0.0883071	0.0121282	0.510323	0.0133239	0.0119341	0.00590263	0.00669574	0.0123494	0.00663855
110	1	3	OT	19	0.00457913	0.0130999	0.00813585	0.00987783	0.00392808	0.0075135	0.00250056	0.0090618	0.132446	0.0857248	0.0234322	0.00514744	0.022124	1.25966	0.0509999	0.00242291	0.366595	0.144194	0.147686	0.29985	0.0056118	0.015628	0.0260557	0.357043	7.33134	0.819705	27.5206	0.224236	0.00243495	0.0155963	0.00312542	0.00118891	0.0832657	0.0249399	0.103091	0.706237	0.030341	0.0143933	1.0444	0.0155679	0.0127647	0.00903957	0.00703386	0.00928963	0.00719505
111	2	1	OT	19	0.00730781	0.010552	0.0096603	0.0042067	0.0045759	0.00271424	0.00190999	0.00697983	0.289973	0.0565113	0.0469216	0.00645571	0.0178554	1.08038	0.143271	0.0205937	0.456948	0.184889	0.192211	0.311145	0.00233836	0.00704138	0.0568866	0.576248	8.29944	0.567224	21.0908	0.119389	0.00186037	0.0154594	0.00270531	0.00141792	0.0745513	0.0250615	0.061997	0.295571	0.0935449	0.0217983	1.13011	0.0135796	0.0118954	0.028105	0.00700962	0.0113614	0.0190883
112	2	2	OT	19	0.00397471	0.00880119	0.00463247	0.00458621	0.00321983	0.00490021	0.00165475	0.00874986	0.158856	0.0632134	0.0223242	0.00431957	0.0197791	1.26314	0.0892348	0.00586273	0.368942	0.154802	0.124366	0.240063	0.00469386	0.0182622	0.0300643	0.325577	8.23956	0.684132	23.6591	0.128388	0.00118112	0.0169908	0.00242516	0.00135522	0.0893968	0.0193042	0.0833287	0.447533	0.0325319	0.0156747	0.952204	0.0173837	0.00906554	0.0105872	0.00609241	0.00573304	0.00765759
113	2	3	OT	19	0.00754357	0.0117044	0.00972241	0.0102	0.00285609	0.00631499	0.00309989	0.012932	0.247877	0.0429073	0.00935456	0.00356142	0.0322296	1.9376	0.0916595	0.00626587	0.387986	0.278545	0.145798	0.430743	0.00420232	0.00797906	0.0278741	0.334179	7.90608	0.657913	25.2988	0.0980267	0.00129579	0.00526005	0.0020637	0.0014901	0.121606	0.0280348	0.0951507	0.566252	.	0.0139935	0.890601	0.0187697	0.010388	0.00571015	0.00620126	0.00714056	0.00625759
114	1	1	OT	20	0.00381856	0.0115186	0.00388721	0.007612	0.00359968	0.0104825	0.00275214	0.0143672	0.220047	0.0446636	0.0492597	0.00477228	0.0266381	1.2443	0.100653	0.00697612	0.4984	0.15595	0.13839	0.399468	0.00424606	0.00861274	0.0403602	0.388769	7.77164	0.654809	23.3888	0.113844	0.00181108	0.0116459	0.00133214	0.000931784	0.31304	0.0468569	0.083014	0.823088	0.113903	0.0110754	0.701036	0.0169908	0.012763	0.0160863	0.0177137	0.0157587	0.0121788
115	1	3	OT	20	0.00701016	0.0104457	0.00988538	0.00619294	0.00328248	0.00749054	0.00230188	0.0100164	0.217563	0.0319724	0.0235023	0.00523092	0.0220277	1.20677	0.093418	0.00864306	0.381763	0.158764	0.126973	0.149975	0.00391786	0.00581682	0.0264082	0.258707	8.73049	0.66091	23.0677	0.117077	0.00133253	0.0162319	0.0012931	0.00109856	0.0927047	0.027732	0.0885506	0.604195	0.0838384	0.0119165	0.843822	0.0181565	0.0110856	0.0101651	0.0103978	0.00815412	0.00771178
116	2	1	OT	20	0.00482654	0.0113624	0.00821525	0.00448915	0.00420794	0.00649447	0.00209396	0.0100232	0.24329	0.0300544	0.0216504	0.00373082	0.0225848	1.33082	0.113489	0.00341668	0.419646	0.191102	0.175277	0.397823	0.00186297	0.00607105	0.011314	0.183909	8.83053	0.692033	24.51	0.119193	0.000820388	0.00864138	0.0014624	0.000809138	0.0863027	0.0259806	0.0827821	0.526072	0.00728417	0.0162184	1.03034	0.0152333	0.0131444	0.00988858	0.00551082	0.00830435	0.00799841
117	2	2	OT	20	0.00988941	0.0186651	0.0140286	0.00903244	0.00279748	0.00441322	0.00234918	0.00918667	0.381305	0.031375	0.0186675	0.00489659	0.0275708	1.38622	0.115653	0.0078057	0.351149	0.273327	0.21766	0.472323	0.00431096	0.00515351	0.0413839	0.52797	8.26631	0.612275	20.9101	0.0790447	0.00151098	0.00851037	0.00172983	0.00248263	0.116964	0.0285174	0.0764056	0.497758	0.048835	0.0178436	1.1162	0.016378	0.0104224	0.0118339	0.00722136	0.00554473	0.00850723
118	2	3	OT	20	0.017929	0.0125358	0.0111515	0.00616777	0.00665852	0.00651773	0.0028017	0.0115852	0.453073	0.0466629	0.0250609	0.00536021	0.0201051	1.32507	0.168348	0.0136025	0.425398	0.219091	0.232572	0.386583	0.00426494	0.00503985	0.0310337	0.357381	9.9717	0.684845	23.0426	0.127486	0.0016415	0.0177818	0.00283499	0.00125362	0.114814	0.028462	0.0796115	0.313642	0.0361676	0.0235767	1.0653	0.0184084	0.016705	0.0135895	0.00617698	0.00753004	0.00944138
119	1	1	OT	21	0.00606865	0.00992478	0.00308254	0.00978651	0.00447988	0.0133304	0.00262589	0.0139396	0.215016	0.0551418	0.0440763	0.00625628	0.0454357	1.8017	0.0870864	0.00804019	0.451209	0.247087	0.136382	0.278582	0.00387017	0.0137335	0.0280191	0.425555	7.40013	0.686507	25.2323	0.165362	0.00275364	0.0173905	0.00320301	0.00266594	0.197184	0.031629	0.108796	0.909396	0.106893	0.0113337	0.83916	0.0187902	0.0324899	0.0107313	0.0153158	0.0220114	0.00921367
120	1	2	OT	21	0.00596326	0.00909315	0.0111638	0.00384672	0.00517838	0.00585289	0.00280483	0.0104712	0.220649	0.084325	0.0421558	0.00751502	0.0146015	0.85364	0.120426	0.0110873	0.403951	0.116563	0.142664	0.393422	0.00409462	0.00939231	0.0511803	0.536078	8.65583	0.688492	22.725	0.142308	0.00141146	0.023163	0.00207784	0.00095414	0.137599	0.0253946	0.0758944	0.377185	0.103099	0.0198531	1.07136	0.0170951	0.00937763	0.0143688	0.00427258	0.00491722	0.0106873
121	1	3	OT	21	0.00333138	0.0114267	0.00432879	0.00871455	0.00268158	0.0101539	0.00275546	0.01516	0.121231	0.0436465	0.0216433	0.00593645	0.0232827	1.23182	0.0753726	0.0055821	0.408957	0.134039	0.125328	0.185284	0.00412308	0.00896541	0.0654308	0.76742	9.10915	0.796751	25.4148	0.0984153	0.00243167	0.0142963	0.0022276	0.00151612	0.0937965	0.0227211	0.104732	0.86737	.	0.0124857	0.938592	0.0263365	0.0107785	0.00589298	0.00798454	0.00949378	0.00613246
122	2	1	OT	21	0.0136181	0.0145657	0.0155973	0.00776462	0.00551723	0.00449783	0.00178292	0.00979473	0.281056	0.034339	0.0162785	0.00790371	0.0220316	1.13341	0.151733	0.0221165	0.436668	0.210042	0.157929	0.330862	0.00359426	0.00840635	0.0321089	0.491153	8.9871	0.636068	20.8166	0.0909402	0.00161572	0.0196847	0.00226402	0.00115384	0.0832358	0.0204574	0.0783428	0.278252	0.0541654	0.0239288	1.13551	0.0215797	0.0121325	0.0156791	0.00408015	0.0068096	0.0119158
123	2	2	OT	21	0.00817408	0.00530654	0.00733763	0.00266537	0.00370688	0.00221026	0.000967943	0.00436283	0.14623	0.0601594	0.0397872	0.00895319	0.012351	0.493078	0.0674974	0.00542912	0.210997	0.0943489	0.0968723	0.0768644	0.00404875	0.00542718	0.0151186	0.185999	4.57109	0.361085	10.3622	0.124821	0.00207007	0.0225065	0.0025147	0.00104706	0.0475348	0.00882974	0.0382304	0.130611	0.042105	0.0120177	0.63616	0.0100584	0.00697566	0.00904042	0.00206419	0.00362348	0.00660804
124	2	3	OT	21	0.00646445	0.0115901	0.00460768	0.00577247	0.0028531	0.00628182	0.00313334	0.0111114	0.210182	0.0563804	0.0254818	0.00413708	0.0199509	0.95369	0.109855	0.00786345	0.376212	0.140337	0.164275	0.219808	0.00266548	0.00739089	0.0274275	0.293371	8.30798	0.792312	23.4343	0.160645	0.00166056	0.0105925	0.00149723	0.000784487	0.123188	0.032445	0.10849	0.534187	0.103855	0.0116121	0.857305	0.0191833	0.0154704	0.011495	0.00908654	0.0116934	0.0112105
125	1	1	OT	22	0.00270643	0.00865865	0.0063389	0.00313973	0.00308311	0.00410813	0.00220424	0.0105328	0.148345	0.0302019	0.0141584	0.00881612	0.0108988	0.710689	0.0865287	0.00779109	0.420092	0.0755121	0.156253	0.218712	0.00287771	0.01176	0.0130246	0.249003	6.72472	0.775533	27.8792	0.126579	0.00209902	0.0376129	0.00278134	0.00195138	0.275326	0.0267475	0.0981838	0.398453	0.0428474	0.0107111	0.738694	0.0124513	0.0101669	0.0112571	0.00629814	0.00882001	0.0116229
126	1	2	OT	22	0.0062926	0.0127469	0.0020535	0.00774308	0.00187837	0.00758426	0.00201837	0.0112388	0.0744819	0.0371045	0.0220529	0.00273268	0.0219302	1.06031	0.0566143	0.00396405	0.327775	0.104012	0.0761251	0.135471	0.0019517	0.00604373	0.0256918	0.415075	6.78427	0.616809	19.2742	0.0876883	0.00102692	0.00767628	0.0020216	0.00137985	0.110384	0.0298673	0.0753116	0.893299	0.0450947	0.00955324	0.573901	0.0164767	0.00982531	0.00785019	0.0160826	0.0115241	0.00806368
127	1	3	OT	22	0.00553673	0.019809	0.00500231	0.0120587	0.00367798	0.0138003	0.00258632	0.0139741	0.172761	0.0633814	0.0370075	0.0102017	0.0210647	1.45502	0.0790875	0.00376983	0.459809	0.163259	0.13576	0.221441	0.00350503	0.00120946	0.0289861	0.350447	9.51272	0.791824	28.1775	0.120844	0.00164226	0.0212814	0.00184532	0.00147755	0.118768	0.0347055	0.115673	0.915785	0.0172587	0.0111311	0.917999	0.0226549	0.0166204	0.00763398	0.0105689	0.0141908	0.00876851
128	2	1	OT	22	0.00789633	0.0130515	0.0136459	0.00724909	0.00543917	0.0062111	0.00250676	0.00950456	0.317361	0.0593237	0.0265813	0.00450715	0.0211953	1.14494	0.107105	0.0105195	0.41436	0.195301	0.176343	0.409101	0.00456824	0.0108379	0.0825075	0.78447	8.48947	0.667002	22.2221	0.177335	0.00146254	0.0161099	0.0016418	0.00179417	0.0758215	0.0232301	0.0827438	0.365539	0.0604754	0.0151071	0.853489	0.0132843	0.0129256	0.0156919	0.00727891	0.00718064	0.0108021
129	2	2	OT	22	0.00463344	0.00712648	0.00632422	0.00700083	0.00259505	0.00588557	0.00121559	0.00707761	0.137108	0.0990624	0.0307113	0.013301	0.0188667	1.01124	0.0743074	0.00786569	0.358001	0.109624	0.108826	0.173145	0.00370395	0.021867	0.0307617	0.55431	7.08645	0.643193	20.8647	0.274523	0.00436447	0.0380035	0.00429235	0.0034968	0.0893537	0.0310156	0.0923148	0.556893	0.0345628	0.00901207	0.702848	0.0167241	0.00917077	0.0068241	0.00573969	0.00754196	0.00647271
130	2	3	OT	22	0.00345298	0.0111809	0.00898175	0.00657451	0.00295488	0.00464325	0.00173937	0.00622166	0.188799	0.0460406	0.0177104	0.0054317	0.024879	1.18447	0.084552	0.00799314	0.328153	0.151258	0.139223	0.311666	0.00375732	0.0106516	0.0164312	0.289591	7.07119	0.650705	20.3384	0.159908	0.00149657	0.0127999	0.00196321	0.00127518	0.0913555	0.0266254	0.0847267	0.433516	0.0201256	0.00839764	0.608257	0.0174656	0.0128184	0.01192	0.00513102	0.00846717	0.0103123
131	1	1	OT	23	0.00443826	0.0100852	0.00203004	0.00767976	0.00239208	0.00603608	0.00227647	0.00914323	0.15434	0.0385094	0.00962767	0.00553794	0.0396205	1.00162	0.0844955	0.00483874	0.388047	0.155528	0.128321	0.220929	0.00317399	0.0149461	0.0188492	0.430467	6.91166	0.667241	20.3893	0.137873	0.00131189	0.0270697	0.00282234	0.00122275	0.205531	0.0307857	0.0837525	0.615687	0.0679153	0.011087	0.635161	0.0132773	0.0131492	0.00968437	0.00930226	0.0106272	0.00897529
132	1	2	OT	23	0.00711106	0.028387	0.00584157	0.0120297	0.00297762	0.00962374	0.00244633	0.0120985	0.123117	0.0938635	0.0241984	0.00999027	0.03367	1.39224	0.0635483	0.00583065	0.418675	0.160951	0.125903	0.117169	0.00745242	0.021392	0.0277467	0.675966	7.77662	0.794756	25.8987	0.42017	0.00507272	0.0335858	0.00498632	0.00390463	0.107702	0.0231865	0.104619	0.944781	0.0376009	0.0119946	0.813932	0.0201735	0.017106	0.00904396	0.0147615	0.0142424	0.00913093
133	1	3	OT	23	0.00530187	0.0127202	0.00726693	0.00614897	0.00424116	0.00740914	0.00240898	0.0121026	0.200052	0.0369674	0.0117358	0.00369323	0.0201962	0.882215	0.100535	0.0189913	0.428014	0.12933	0.134233	0.255912	0.00054542	0.00763789	0.0262108	0.332565	8.88498	0.762341	25.0003	0.0908814	0.00161958	0.00781012	0.000932149	0.000685595	0.104027	0.0352441	0.0991323	0.709511	0.328292	0.0127908	0.803188	0.0163448	0.0111353	0.0125575	0.00675686	0.00621607	0.00794988
134	2	1	OT	23	0.00579267	0.0157065	0.00670946	0.0114176	0.00418436	0.00971438	0.002791	0.0135505	0.172971	0.0395613	0.0160828	0.00444314	0.0261092	1.19695	0.0754548	0.0050057	0.397826	0.142084	0.137552	0.252833	0.00273507	0.00473325	0.0179173	0.32421	8.74012	0.66469	24.5	0.103298	0.00121772	0.0125642	0.00146004	0.00112345	0.0723829	0.0322389	0.111749	0.819376	.	0.016088	0.770916	0.018608	0.0118261	0.00733961	0.00587556	0.0084087	0.00557698
135	2	2	OT	23	0.00416111	0.00766672	0.00879353	0.00488475	0.00482111	0.00602851	0.00207971	0.00885603	0.137216	0.0599756	0.0279823	0.00668362	0.0134498	0.737992	0.0810105	0.012215	0.361344	0.108102	0.13497	0.119487	0.00384102	0.0107242	0.0233376	0.458097	7.26586	0.613254	21.1615	0.194786	0.00240856	0.0236964	0.00167431	0.00194034	0.0723087	0.0175594	0.0792534	0.305844	0.0287191	0.0119578	0.797359	0.0127471	0.00935509	0.0119157	0.00350597	0.00549341	0.00567409
136	2	3	OT	23	0.00346148	0.0119415	0.00803557	0.00345249	0.00569984	0.0049787	0.00212865	0.00699658	0.219147	0.0481466	0.013576	0.0051262	0.0147482	1.08954	0.0823487	0.010845	0.358723	0.154916	0.159188	0.221381	0.00293534	0.00722505	0.0171793	0.385497	6.93998	0.561743	20.3977	0.118499	0.00216492	0.013121	0.00242659	0.00137289	0.0780743	0.0162245	0.0746134	0.463015	0.16894	0.0118486	0.776317	0.0115709	0.0114301	0.0190743	0.00582146	0.00807404	0.0109517
137	1	1	OT	24	0.00302879	0.00548896	0.00173584	0.00350169	0.00217276	0.00504944	0.00162319	0.00811137	0.23889	0.0370358	0.0185452	0.00481905	0.0307396	1.16924	0.100213	0.00633959	0.408058	0.170031	0.138099	0.330356	0.0033877	0.00915523	0.0158033	0.358001	6.01206	0.522288	19.8303	0.140192	0.00202305	0.0144557	0.00258603	0.00155066	0.251599	0.0206608	0.0696031	0.489158	0.0237093	0.0108945	0.492381	0.0121436	0.00739754	0.00666156	0.00616062	0.00634558	0.00490766
138	1	2	OT	24	0.00418505	0.00644587	0.010755	0.00304459	0.00501905	0.0041302	0.00179052	0.00813447	0.253141	0.0593599	0.0329277	0.0100543	0.0152412	0.945389	0.119993	0.0162498	0.381281	0.139971	0.179912	0.308594	0.00680382	0.0174251	0.0227086	0.364518	8.21931	0.591796	21.0395	0.232937	0.00358981	0.0280039	0.00462671	0.00337845	0.187709	0.0175347	0.0575313	0.539816	0.178187	0.0174757	0.905766	0.0123305	0.00802726	0.0147688	0.00280026	0.00438601	0.00658945
139	1	3	OT	24	0.0051508	0.00733006	0.00243544	0.00349809	0.00427402	0.00819462	0.00228545	0.0108358	0.230754	0.0507214	0.0129057	0.00480787	0.0221093	1.28779	0.106015	0.00557836	0.384295	0.172078	0.140328	0.310591	0.00397219	0.00705187	0.014669	0.21395	7.96626	0.587619	21.9254	0.121775	0.00162928	0.0120333	0.00184335	0.00103637	0.0793005	0.0114023	0.073178	0.668976	0.228722	0.0090853	0.668705	0.0174886	0.0120381	0.0102202	0.00582905	0.00660246	0.00542362
140	2	1	OT	24	0.00369083	0.00909552	0.0119646	0.00328325	0.00879589	0.00392187	0.00260414	0.00685734	0.458149	0.0518442	0.019582	0.00604736	0.0182353	1.08226	0.176679	0.027255	0.414361	0.23779	0.226846	0.29373	0.00455521	0.0108247	0.0324268	0.314749	7.53348	0.484242	16.4491	0.145458	0.00176816	0.0125638	0.00252796	0.0016983	0.102055	0.020754	0.0541131	0.309442	0.0766275	0.0269905	1.09885	0.0147686	0.0116084	0.0248935	0.00336225	0.00909397	0.0138921
141	2	2	OT	24	0.00539423	0.00623011	0.00395959	0.00329555	0.00229074	0.00358628	0.00114811	0.00501627	0.0941448	0.0387291	0.0132969	0.00592096	0.00776535	0.461067	0.0373757	0.00403945	0.153863	0.0707304	0.0762414	0.147109	0.00302116	0.00950257	0.0151575	0.419799	4.48643	0.384716	12.146	0.123669	0.0016464	0.0192772	0.00247922	0.00152646	0.0313665	0.009179	0.0487627	0.346096	0.0117275	0.00971294	0.528489	0.0110801	0.0075621	0.00652665	0.00367866	0.00428535	0.00432505
142	2	3	OT	24	0.00361941	0.00215033	0.00222249	0.000521377	0.0024188	0.00186182	0.000687034	0.00287211	0.0660783	0.0347015	0.0169947	0.00583846	0.00621449	0.326471	0.0528013	0.00534616	0.12536	0.0485992	0.0620269	0.126325	0.00341718	0.00619634	0.0223511	0.341869	2.54926	0.197054	6.49402	0.0926964	0.00130857	0.00611799	0.00233162	0.000931581	0.0209895	0.0059268	0.0204298	0.102085	0.0155492	0.00560201	0.279274	0.00463254	0.00307776	0.00550209	0.000887729	0.00153926	0.00223054
143	1	1	OT	25	0.00435215	0.00789971	0.00631293	0.0035843	0.00417224	0.00356127	0.00263039	0.00913552	0.24345	0.0387212	0.0152882	0.00541013	0.0128356	0.740613	0.110542	0.0136704	0.493908	0.106981	0.197269	0.410101	0.00262024	0.00807529	0.00973025	0.246184	7.65501	0.819155	29.4355	0.127218	0.00127624	0.02653	0.00175908	0.0018952	0.419544	0.0733564	0.101174	0.584933	0.284695	0.0158947	0.743469	0.0114931	0.00861791	0.0425268	0.0112004	0.00946796	0.0237753
144	1	2	OT	25	0.00876908	0.00971308	0.00926828	0.00504867	0.00485801	0.00737207	0.00254993	0.0105849	0.232233	0.050199	0.0376104	0.00699514	0.016275	1.17531	0.130083	0.0149391	0.441783	0.162439	0.195699	0.363039	0.00269149	0.0125624	0.0197303	0.318079	10.946	0.80396	28.5174	0.118051	0.00187137	0.0197116	0.00301201	0.00119499	0.149913	0.0244826	0.103139	0.610415	0.120188	0.0168886	1.08368	0.0194893	0.0121366	0.0165718	0.00769101	0.00769652	0.0100404
145	1	3	OT	25	0.00680262	0.0112799	0.0032937	0.00628136	0.00411749	0.0110007	0.00198227	0.0110441	0.24006	0.0382374	0.0130096	0.00328488	0.0264463	1.69143	0.107635	0.00355731	0.436891	0.215838	0.151642	0.253552	0.00145538	0.00713823	0.0168286	0.217613	10.8067	0.762704	27.5517	0.0804043	0.000689297	0.0112337	0.00174985	0.00126936	0.188671	0.0234734	0.109059	0.669188	.	0.0118857	0.936865	0.0201958	0.0160267	0.00672931	0.00655265	0.00796854	0.00581906
146	2	1	OT	25	0.00833497	0.02285	0.00848483	0.00859004	0.00331201	0.00698529	0.00163835	0.00895127	0.170559	0.0385409	0.0272173	0.00449256	0.0188124	1.06711	0.0886382	0.00736859	0.413259	0.14525	0.146776	0.351154	0.00244704	0.00363973	0.0166182	0.279403	9.20942	0.839895	28.7542	0.163983	0.00180277	0.013595	0.0017627	0.00153786	0.0858382	0.0273414	0.114929	0.758541	0.00671155	0.0131405	1.02986	0.0191574	0.0127258	0.00756813	0.00752917	0.00791199	0.00546555
147	2	2	OT	25	0.00354773	0.0104497	0.00378923	0.00393552	0.00251367	0.00637466	0.00190335	0.00838639	0.14887	0.0543916	0.0309519	0.00526051	0.017197	0.985161	0.0855972	0.00625933	0.33045	0.116286	0.140339	0.188022	0.00290819	0.0134995	0.0117231	0.26588	7.39831	0.709937	24.4293	0.159708	0.00166417	0.00935833	0.00165603	0.00185034	0.0698131	0.0294111	0.0921572	0.905573	0.0630181	0.0126884	0.791462	0.0190775	0.023095	0.00800858	0.00758438	0.0125191	0.00652842
148	2	3	OT	25	0.00279816	0.00760134	0.00357206	0.00209007	0.00296475	0.00480459	0.00176091	0.00824213	0.211747	0.0840489	0.0275316	0.00748853	0.0234096	1.3835	0.116174	0.00676412	0.38738	0.192553	0.147611	0.231719	0.00807367	0.0164956	0.0407921	0.445981	8.46369	0.609088	21.3193	0.13476	0.00344309	0.0135886	0.00472912	0.00649709	0.0676688	0.0215172	0.070869	0.414378	0.0288433	0.0112448	0.849398	0.0127285	0.0165677	0.00981959	0.00473647	0.0102181	0.00692394
149	1	1	OT	26	0.00574168	0.0114821	0.00456103	0.00579836	0.00214778	0.00666157	0.00214985	0.00965698	0.158246	0.054684	0.0335923	0.0134517	0.0257452	0.805138	0.075946	0.00554262	0.3856	0.113164	0.110295	0.253755	0.0120756	0.0168883	0.0330616	0.29428	6.53318	0.605545	21.2627	0.121707	0.008656	0.0147404	0.00960611	0.00914295	0.194586	0.0154702	0.086707	0.586399	0.0382942	0.00929014	0.533698	0.0119813	0.00965611	0.00669614	0.00757227	0.00709547	0.0043614
150	1	2	OT	26	0.00594877	0.0126109	0.0099409	0.0042885	0.00377826	0.00492317	0.00211267	0.00888902	0.219796	0.0634818	0.018479	0.00599858	0.0116345	0.78469	0.114697	0.0111943	0.43365	0.10791	0.186971	0.331594	0.00551454	0.0130617	0.0391687	0.369413	9.27592	0.863872	26.9859	0.0859741	0.0013573	0.0107678	0.00189886	0.00169121	0.122837	0.026056	0.0964849	0.455211	0.130291	0.0138932	0.840782	0.0182704	0.0126191	0.0154365	0.00529022	0.00624902	0.00990062
151	1	3	OT	26	0.00942207	0.0236096	0.00669687	0.0101693	0.00343684	0.0109634	0.00293719	0.0136531	0.14861	0.0492175	0.0324808	0.0066839	0.0236557	1.19998	0.0946563	0.00704447	0.461023	0.127558	0.137122	0.175983	0.00557588	0.0118313	0.0480051	0.424926	10.3597	0.849826	28.1479	0.0869486	0.000843733	0.0191995	0.00169405	0.00174441	0.063465	0.0270925	0.113395	0.779309	0.00940867	0.0103008	0.886672	0.0199688	0.0206047	0.0102864	0.012534	0.0343762	0.0109119
152	2	1	OT	26	0.0115463	0.0146136	0.0170438	0.00548089	0.00462678	0.00421992	0.00193938	0.0100183	0.336274	0.0679961	0.0212266	0.00482091	0.0210544	1.34352	0.156218	0.015763	0.503042	0.212087	0.200121	0.307342	0.0028264	0.0118709	0.0357062	0.3912	10.7235	0.71483	26.011	0.124111	0.00135714	0.0115241	0.0019946	0.000657802	0.0809992	0.0211038	0.0907325	0.331285	0.0527493	0.0222017	1.22744	0.0196038	0.0127735	0.0199692	0.00543574	0.00829908	0.0119183
153	2	2	OT	26	0.00323409	0.0135739	0.00910318	0.00256036	0.0030067	0.00296041	0.00161967	0.00691966	0.199401	0.0834498	0.0139302	0.00428209	0.00961819	0.650624	0.105939	0.0129121	0.327048	0.0922347	0.142161	0.238659	0.00314043	0.0151233	0.0316614	0.338948	7.39862	0.553617	19.0323	0.126901	0.00146077	0.00897684	0.00212588	0.00182576	0.0630151	0.0157131	0.0644641	0.230742	0.0428535	0.0120705	0.8744	0.014074	0.00787886	0.0132325	0.00421027	0.00669881	0.008066
154	2	3	OT	26	0.00627802	0.00886575	0.00878651	0.00373289	0.00341952	0.00513081	0.0017273	0.0082907	0.169903	0.0574158	0.0279276	0.00549536	0.0113172	0.77984	0.0960283	0.00758976	0.3924	0.099036	0.158212	0.290167	0.00277091	0.00376779	0.0414039	0.433195	7.67274	0.697841	24.2575	0.120257	0.00166414	0.0138762	0.00177721	0.00193901	0.0717426	0.0329929	0.0923252	0.338152	0.0229647	0.0101453	0.681914	0.0137727	0.0129149	0.0112054	0.00525757	0.00510982	0.00738239
155	1	1	OT	27	0.00169122	0.00541943	0.00550773	0.00157555	0.0030236	0.00329136	0.00200042	0.00737547	0.167579	0.0594693	0.0226902	0.00427785	0.0127451	0.6495	0.0844204	0.00787625	0.383065	0.0847895	0.144974	0.278535	0.00363971	0.00798655	0.0312282	0.308164	6.3903	0.69876	23.6902	0.0957875	0.00172147	0.0100624	0.00128027	0.0013661	0.232764	0.0414274	0.0811458	0.300428	0.0483688	0.00812722	0.6705	0.0120323	0.00885496	0.0132417	0.00456577	0.00546589	0.00760974
156	1	2	OT	27	0.00876882	0.00762937	0.00862944	0.00416081	0.00310625	0.00394153	0.00201379	0.00710065	0.23007	0.0762576	0.021569	0.00829153	0.0139783	0.823474	0.104133	0.0044067	0.376807	0.119916	0.135089	0.272162	0.00376482	0.0104985	0.0340392	0.385531	7.9061	0.61352	20.275	0.123627	0.00169812	0.0122054	0.00202668	0.00107042	0.110661	0.0215815	0.0727793	0.292366	0.0277017	0.0124507	0.982513	0.014873	0.00796553	0.011783	0.00561257	0.00619457	0.00688403
157	1	3	OT	27	0.0128425	0.0191466	0.00446189	0.0075312	0.00270476	0.00765711	0.0030186	0.0124366	0.165629	0.0566011	0.0102613	0.00517441	0.0287384	1.54639	0.0971203	0.00734373	0.414966	0.200553	0.127113	0.32529	0.0016766	0.0045824	0.0421649	0.300762	9.1845	0.743036	26.0658	0.0733233	0.00079942	0.00461838	0.00121726	0.00109574	0.0629762	0.0282451	0.091897	0.606456	.	0.00919758	1.09564	0.0232168	0.0252452	0.00692857	0.00680644	0.0136949	0.00652178
158	2	1	OT	27	0.0148438	0.0208264	0.0157512	0.00736742	0.0032898	0.00423594	0.00207938	0.0088244	0.320443	0.0796381	0.0299978	0.0050703	0.0215128	1.23209	0.145729	0.0121808	0.409684	0.209819	0.18558	0.484675	0.00533736	0.010989	0.0430449	0.29875	9.84763	0.676773	25.328	0.155025	0.00171861	0.014669	0.00215658	0.00127984	0.0914973	0.0255908	0.0742596	0.413033	0.0251375	0.0189374	1.13868	0.0189174	0.010718	0.0139119	0.00617657	0.00801272	0.0105746
159	2	2	OT	27	0.00784617	0.0106858	0.00963181	0.00432175	0.00292702	0.00427398	0.00169698	0.0080477	0.1884	0.0973762	0.0152267	0.00532995	0.0209492	1.11236	0.084537	0.00756818	0.359656	0.155664	0.13761	0.285008	0.00453818	0.0102046	0.0299745	0.330866	8.05342	0.72059	24.8604	0.123172	0.00148673	0.00992604	0.00185644	0.00111632	0.0640901	0.0219285	0.0796912	0.391683	0.0230759	0.0104874	0.911764	0.015839	0.00940023	0.00959242	0.00450979	0.00551657	0.00668935
160	2	3	OT	27	0.00940457	0.0102374	0.00808553	0.00470128	0.0028656	0.00448345	0.00216091	0.00906644	0.203389	0.0492067	0.0316705	0.00624448	0.019826	1.15398	0.108787	0.00657286	0.395106	0.162512	0.158166	0.28905	0.00266555	0.00947788	0.11707	1.06789	8.05485	0.701769	24.4603	0.0799182	0.0022245	0.0128745	0.00369603	0.00151523	0.0560767	0.0175847	0.0846144	0.373772	0.0417204	0.0107938	0.900636	0.0156149	0.00926931	0.00809151	0.00509206	0.00588843	0.00669335
161	1	1	OT	28	0.00609246	0.016362	0.00481423	0.00630132	0.00328775	0.00835882	0.0038286	0.0117645	0.162653	0.0584826	0.0124552	0.00543838	0.0245161	1.04984	0.0847132	0.00671612	0.424617	0.15786	0.141007	0.29441	0.00362963	0.00991669	0.0388288	0.437502	7.03636	0.767289	25.6092	0.0996579	0.00148089	0.00803563	0.00143959	0.000896463	0.08185	0.0204376	0.0921747	0.824142	0.0536787	0.0103345	0.629761	0.0134784	0.022008	0.00956478	0.00981358	0.0171589	0.00851422
162	1	3	OT	28	0.00692939	0.00841626	0.00789733	0.00442809	0.00543531	0.00695097	0.00283272	0.0103889	0.170683	0.0567749	0.021384	0.00569146	0.013093	0.776626	0.106166	0.00805897	0.477478	0.095566	0.163078	0.29729	0.0043898	0.00875085	0.0225684	0.201634	8.10732	0.845149	30.854	0.0909314	0.00116992	0.0117637	0.00174576	0.000522427	0.190149	0.0281033	0.11153	0.423483	0.0479709	0.0123539	0.724639	0.0146203	0.013282	0.0140086	0.00700135	0.00878901	0.0101388
163	2	1	OT	28	0.0044167	0.0157333	0.00372963	0.00758735	0.00231515	0.00791517	0.00154562	0.00935778	0.0800868	0.0794544	0.00789615	0.0057779	0.0193336	1.03203	0.0607457	0.00307415	0.328654	0.129764	0.111076	0.116045	0.00570897	0.00980941	0.024646	0.253747	7.77603	0.701696	23.2049	0.116399	0.00198125	0.00881046	0.00141828	0.00144807	0.0716837	0.0273403	0.0940695	0.920653	.	0.0125997	0.737017	0.0180018	0.0110654	0.00632335	0.00679998	0.00979486	0.00504508
164	2	3	OT	28	0.00483442	0.0129905	0.00477629	0.00332466	0.00272986	0.00551604	0.00247816	0.00905777	0.141409	0.0575646	0.0150385	0.0061147	0.0177044	1.03785	0.0793606	0.00601737	0.351828	0.131536	0.13779	0.165062	0.00362904	0.00524743	0.022414	0.199271	6.91482	0.641997	20.5742	0.0837782	0.000452788	0.00674802	0.00126006	0.000586771	0.0957524	0.0203264	0.0813103	0.441158	0.0518687	0.00817425	0.675477	0.0135638	0.0154739	0.0100004	0.00720968	0.0106054	0.00779494
165	1	1	OT	29	0.00850227	0.0137476	0.00509102	0.00674201	0.00286628	0.00726808	0.00290635	0.0107683	0.218925	0.040714	0.0292383	0.00728848	0.0269305	1.1853	0.0980062	0.0085526	0.387128	0.15774	0.118158	0.332206	0.0038294	0.00697462	0.0246412	0.253361	8.35175	0.635231	22.184	0.0724122	0.00113719	0.00908279	0.00205472	0.00188857	0.279766	0.0299114	0.0945198	0.494304	0.0484966	0.0102726	0.670198	0.016655	0.0104666	0.0145002	0.00895231	0.00649329	0.00904954
166	1	2	OT	29	0.00368511	0.00653	0.00576333	0.0022648	0.00498015	0.00461926	0.0016483	0.00706397	0.242077	0.0547119	0.0126931	0.00525056	0.0114215	0.939736	0.108726	0.00955245	0.429931	0.137048	0.171374	0.285381	0.00410325	0.00912693	0.0183612	0.240658	7.32836	0.634103	22.2306	0.118793	0.00107023	0.01007	0.00187154	0.00104495	0.220976	0.0173661	0.064985	0.209318	0.0364093	0.00857166	0.647756	0.0139522	0.0104381	0.0176498	0.00465237	0.00570368	0.00817472
167	1	3	OT	29	0.00776622	0.0165875	0.00555702	0.00803434	0.00514266	0.0126196	0.00254427	0.0143163	0.244852	0.0611888	0.0184883	0.0060465	0.0239757	1.34697	0.109965	0.00522876	0.471058	0.170651	0.148901	0.331315	0.00208698	0.00968707	0.0449326	0.331269	11.2036	0.908799	32.4487	0.0736941	0.0013121	0.00453098	0.00117774	0.000717368	0.300247	0.0179694	0.125508	0.684093	.	0.0114836	0.808591	0.0280347	0.0169032	0.00991785	0.00918352	0.0107018	0.00902018
168	2	1	OT	29	0.00944716	0.0182513	0.00872042	0.0114795	0.00357846	0.00982848	0.00173313	0.011783	0.197908	0.0419542	0.0173514	0.00513192	0.0222854	1.46199	0.115972	0.0062463	0.472268	0.189059	0.140314	0.313594	0.00275841	0.00612501	0.0290747	0.386552	11.4386	0.734395	27.2392	0.0950497	0.00141955	0.0135451	0.0016184	0.000929407	0.087586	0.0330669	0.106974	0.714719	0.0454488	0.0225116	1.16864	0.0220066	0.0149016	0.0109107	0.0121204	0.0101502	0.00962893
169	2	2	OT	29	0.00734356	0.00942825	0.0100021	0.00483825	0.00344374	0.00473721	0.00141243	0.00781049	0.229197	0.0475096	0.0217031	0.00731393	0.0178791	1.12177	0.102943	0.0107459	0.401228	0.169015	0.159984	0.285933	0.00513277	0.0142348	0.0359348	0.313368	8.44104	0.576378	22.0291	0.114814	0.00176317	0.0146172	0.00264272	0.00121598	0.0683427	0.0135411	0.0706967	0.282587	0.044731	0.0112379	0.850767	0.0147416	0.00946895	0.0146674	0.00619565	0.00579597	0.00919074
170	2	3	OT	29	0.0145	0.0115372	0.0118221	0.00818882	0.00508839	0.00790581	0.00232582	0.0106744	0.326257	0.0408042	0.0132673	0.00892219	0.0219202	1.55762	0.150438	0.0118264	0.476722	0.203166	0.200207	0.316025	0.00388279	0.0119168	0.0394285	0.403385	11.4458	0.769033	28.6921	0.0908281	0.00123859	0.0233068	0.00262065	0.00192412	0.117023	0.0194024	0.113907	0.390412	0.0624023	0.0141926	1.11119	0.0209775	0.0175273	0.0196613	0.0106255	0.00960299	0.0133141
171	1	2	OT	30	0.00503087	0.0123966	0.00263954	0.00888758	0.00317442	0.0102464	0.00254083	0.0127106	0.215685	0.106068	0.0226794	0.00737862	0.0268773	1.22628	0.075148	0.00576287	0.424064	0.174303	0.156601	0.326526	0.0057972	0.0136166	0.0502043	0.501386	5.66116	0.782738	28.3232	0.149727	0.00237474	0.0105934	0.00340168	0.00275948	0.0962133	0.0216318	0.102928	1.01129	0.116695	0.0106875	0.665814	0.021391	0.0104887	0.00562161	0.00932852	0.0119047	0.00684588
172	1	3	OT	30	0.00443117	0.0103914	0.00430565	0.00555023	0.00408512	0.0101734	0.00263755	0.0114768	0.181398	0.0743494	0.0285785	0.00739062	0.0183584	1.10636	0.0871055	0.00538934	0.463942	0.147746	0.173684	0.169247	0.00314127	0.00693467	0.0428368	0.43	7.43399	0.792733	30.7822	0.124204	0.00189755	0.0140516	0.00212031	0.00147959	0.243414	0.024905	0.11708	0.844268	.	0.0108732	0.755138	0.0201883	0.0139789	0.00802108	0.00889828	0.011756	0.00825528
173	2	1	OT	30	0.00765374	0.0123054	0.00401881	0.00765155	0.00270959	0.00890584	0.00216394	0.0111511	0.221055	0.0601287	0.0149671	0.00768282	0.0248189	1.5773	0.0829666	0.00552798	0.399945	0.190644	0.134589	0.292012	0.00548498	0.020385	0.030141	0.41682	8.63968	0.743192	25.3271	0.110004	0.00135989	0.0178462	0.00196146	0.00147664	0.0644328	0.0157779	0.102558	0.813983	.	0.0131485	0.804254	0.0166896	0.00997923	0.00566392	0.00832288	0.0104799	0.00604057
174	2	2	OT	30	0.00352709	0.013205	0.00883559	0.00490843	0.00248857	0.00416862	0.00148425	0.00755997	0.175277	0.065416	0.0290064	0.00785301	0.013283	0.898595	0.0909872	0.00880985	0.377142	0.127066	0.140345	0.169353	0.00467159	0.012311	0.0268069	0.263314	7.55367	0.63142	22.4285	0.125412	0.00128749	0.0138138	0.00320638	0.00175975	0.0699711	0.0134884	0.0758483	0.410923	0.0376193	0.014176	0.747928	0.0130494	0.00986986	0.00879018	0.00432736	0.0063871	0.00795689
175	2	3	OT	30	0.00839642	0.00930798	0.00979581	0.00290859	0.00494177	0.00485781	0.00188944	0.00922716	0.253417	0.021887	0.014711	0.00473431	0.0191283	1.26068	0.146889	0.0111751	0.492315	0.192945	0.22197	0.28217	0.00200749	0.00569179	0.0163632	0.118475	8.40497	0.700017	26.951	0.0370405	0.000844028	0.00777221	0.00119214	0.000747685	0.103307	0.0164094	0.0997792	0.249168	0.0352552	0.0143968	1.01718	0.0159247	0.0101373	0.0159899	0.00550504	0.00640551	0.0107478
176	1	1	OT	31	0.00527146	0.0109485	0.014068	0.00371312	0.00714916	0.00275089	0.00228674	0.0064672	0.52869	0.0552821	0.0433126	0.00702712	0.0132873	0.993341	0.166726	0.0184624	0.394956	0.212281	0.321226	0.406993	0.00461716	0.00745657	0.0392817	0.34077	6.94594	0.434409	14.9074	0.0852897	0.00212	0.0100182	0.00213353	0.00156866	0.120611	0.016701	0.0535389	0.281552	0.0535245	0.0245716	1.3257	0.014086	0.0109965	0.0339751	0.00560622	0.0107036	0.0217849
177	1	2	OT	31	0.00607888	0.0105129	0.0115091	0.00350768	0.00296996	0.00304622	0.00140815	0.0060397	0.249113	0.0285673	0.0284613	0.0038944	0.0127362	0.625639	0.0955901	0.0037197	0.343135	0.0941922	0.149815	0.26236	0.00229564	0.00513941	0.0168893	0.234241	7.0407	0.603311	20.8298	0.0724953	0.00158786	0.00858661	0.00131811	0.0012969	0.0854147	0.0156135	0.0855584	0.461479	0.167576	0.0143737	0.836057	0.011583	0.0064795	0.0145261	0.00510617	0.00644177	0.0111721
178	1	3	OT	31	0.00676234	0.012371	0.00736497	0.00532766	0.00276616	0.00539129	0.00124628	0.00687969	0.13966	0.0350606	0.00695471	0.00465129	0.0180385	0.915975	0.0735448	0.0039658	0.303309	0.11392	0.11251	0.172261	0.00211619	0.00922284	0.0262828	0.278116	7.28112	0.57067	19.0811	0.0642097	0.000751242	0.00739471	0.000922041	0.000560962	0.0944746	0.0183176	0.0881902	0.403237	0.0476188	0.0118763	0.788799	0.0168248	0.012603	0.0101288	0.00710473	0.00794365	0.00720142
179	2	1	OT	31	0.00441332	0.0117265	0.0101834	0.00292321	0.00658502	0.00467088	0.00204537	0.00813224	0.23632	0.033846	0.0254445	0.00447498	0.0148294	0.937119	0.150425	0.0192771	0.423578	0.154839	0.173291	0.369981	0.00313416	0.00849644	0.0237693	0.213698	8.26619	0.596257	21.1456	0.0667256	0.000969291	0.00991188	0.00145895	0.000994914	0.0891745	0.0197947	0.0667562	0.245661	0.0504711	0.0173366	0.947774	0.014757	0.0132485	0.0190548	0.00360564	0.00853126	0.010149
180	2	3	OT	31	0.00599972	0.015702	0.00810116	0.00880987	0.00271868	0.00631768	0.00209341	0.00988522	0.184447	0.0385138	0.0229023	0.0050808	0.0241077	1.3516	0.0790214	0.00569823	0.395114	0.16243	0.133773	0.205936	0.00554397	0.0217935	0.0186802	0.391745	9.11798	0.611709	22.0128	0.112131	0.00148269	0.0141279	0.00234727	0.00159985	0.162505	0.0220267	0.0955769	0.498926	0.0547587	0.00963196	0.721365	0.0172872	0.00898343	0.00764163	0.00543553	0.00614697	0.00452364
181	1	1	OT	32	0.0102925	0.0123559	0.0134472	0.00672955	0.00682972	0.00809752	0.00299514	0.013652	0.254554	0.052147	0.0277983	0.00480172	0.0179758	1.10741	0.159804	0.0092562	0.570452	0.150844	0.224461	0.258781	0.00278924	0.00511812	0.0316133	0.265751	11.4121	0.951984	31.5181	0.0743561	0.0017975	0.0122296	0.00145329	0.00164361	0.257848	0.0353619	0.122906	0.409981	0.0115718	0.0174195	1.16215	0.0189978	0.0130799	0.0138156	0.00525872	0.00587441	0.00833356
182	1	2	OT	32	0.00297175	0.0108753	0.00586852	0.00444246	0.00429157	0.00581063	0.00167758	0.00779395	0.165348	0.0517491	0.0307199	0.00444817	0.0152755	0.763367	0.075871	0.00606199	0.335784	0.107591	0.133168	0.225755	0.00223797	0.0143931	0.0220882	0.27919	7.1094	0.668471	21.8427	0.1028	0.00165808	0.0120587	0.0016132	0.000953563	0.145405	0.0197625	0.0809555	0.365953	0.0872111	0.0104744	0.718792	0.0136593	0.00889303	0.0136217	0.00657475	0.00560113	0.0061477
183	1	3	OT	32	0.00467797	0.0130823	0.0120202	0.00560265	0.00393113	0.00528661	0.00232468	0.00867271	0.204282	0.047184	0.0340842	0.00682486	0.0126058	0.822491	0.0991603	0.00502444	0.380307	0.132328	0.175268	0.22591	0.00433525	0.00813566	0.0226797	0.426823	7.64613	0.700413	25.2645	0.0814563	0.00232023	0.013558	0.00186366	0.00158719	0.160851	0.0148124	0.0791956	0.443036	0.0084057	0.0185756	0.786824	0.0148745	0.00662714	0.00962428	0.00492138	0.00465255	0.00643951
184	2	1	OT	32	0.00806451	0.0220401	0.00656633	0.0141992	0.00179794	0.00788382	0.00149128	0.010854	0.107427	0.063849	0.0264432	0.00521303	0.0239143	1.23581	0.0503754	0.0050588	0.325014	0.150945	0.109489	0.17239	0.00288466	0.0112491	0.0642112	0.645554	7.86182	0.760646	24.5968	0.0982723	0.00166835	0.0114998	0.00235549	0.0014364	0.0550248	0.0248678	0.114298	1.07073	.	0.0163737	0.886683	0.0199204	0.00738762	0.0031177	0.00625038	0.00574988	0.003198
185	2	3	OT	32	0.00851701	0.0090987	0.00769633	0.00441792	0.00423856	0.00549223	0.0020417	0.0100002	0.205054	0.035372	0.0328444	0.00586677	0.0210393	0.972252	0.102815	0.0102006	0.443231	0.122945	0.163669	0.157952	0.00357583	0.0159265	0.0194702	0.291863	8.06797	0.853971	26.8638	0.0795151	0.00127524	0.0207344	0.0021801	0.00108225	0.0960154	0.0353236	0.128624	0.375811	0.0405909	0.0118117	0.842509	0.015005	0.00866306	0.0101272	0.00410639	0.00690024	0.00562426
186	1	1	OT	33	0.00632631	0.00786188	0.00427283	0.0044995	0.00381049	0.0063981	0.00248533	0.0107232	0.254316	0.0315318	0.0120203	0.00433699	0.0209038	1.08853	0.114048	0.00861286	0.446702	0.143865	0.139524	0.273023	0.00108468	0.00965318	0.0246917	0.324125	7.69485	0.771075	26.7552	0.0551939	0.00119857	0.0117859	0.00162994	0.00117551	0.274784	0.043345	0.119757	0.555047	0.054062	0.007647	0.604208	0.0138077	0.00924671	0.0116673	0.00597166	0.00759257	0.0071711
187	1	2	OT	33	0.00340285	0.00594187	0.00541914	0.00275885	0.00726782	0.0063002	0.00295745	0.00958002	0.239039	0.0321677	0.0224369	0.00541809	0.0269098	1.32746	0.135223	0.0136099	0.525752	0.160891	0.169637	0.303823	0.00150949	0.006119	0.0245709	0.336155	6.95351	0.721933	27.0343	0.0668907	0.000837439	0.00671909	0.00159561	0.000715961	0.381507	0.0410013	0.093563	0.507463	0.139753	0.00723754	0.738618	0.0144258	0.0104241	0.0183202	0.00526315	0.0062588	0.00841125
188	1	3	OT	33	0.00555344	0.0066013	0.00498653	0.00369549	0.00825285	0.00911265	0.00285311	0.0120893	0.27334	0.0328365	0.0270218	0.00479311	0.0214083	1.31953	0.124151	0.0107914	0.514477	0.171226	0.207928	0.346074	0.00289	0.00627767	0.0202996	0.221844	7.90359	0.780355	33.0386	0.0539185	0.00118014	0.00778616	0.00183207	0.000910812	0.358952	0.0334644	0.140425	0.489246	0.0165949	0.0112571	0.808648	0.0173512	0.015484	0.0158149	0.00851303	0.0115165	0.00992802
189	2	1	OT	33	0.00429266	0.00546142	0.00337191	0.00296033	0.003842	0.00493445	0.00249396	0.0107884	0.253555	0.0310282	0.017735	0.00710026	0.0185702	1.29703	0.124541	0.00732933	0.42769	0.168714	0.157158	0.311443	0.0028512	0.0115169	0.035324	0.304971	7.45757	0.770197	27.2093	0.0413946	0.00269425	0.0105967	0.00251085	0.00152929	0.102214	0.0276974	0.111312	0.36702	0.0377509	0.00930391	0.790215	0.0114807	0.00846642	0.00924933	0.00369701	0.00793882	0.00570582
190	2	2	OT	33	0.00374788	0.00406587	0.003559	0.00249345	0.00648162	0.00579863	0.00244918	0.0112783	0.320595	0.0391786	0.0358452	0.00744675	0.0159906	0.942505	0.136136	0.0178328	0.458043	0.145309	0.164848	0.422466	0.00479621	0.0104074	0.0314779	0.445885	7.32809	0.780063	28.8574	0.109693	0.00187108	0.0172429	0.00292803	0.00223583	0.0981377	0.0248091	0.106817	0.314919	0.068535	0.0114175	0.955147	0.0108042	0.00873719	0.0188936	0.00434398	0.00664599	0.0091598
191	2	3	OT	33	0.00512065	0.00507029	0.0055153	0.00320446	0.00720976	0.00627625	0.00314433	0.0120825	0.28821	0.0487213	0.0296151	0.00490715	0.0204687	1.20252	0.154892	0.0232377	0.556806	0.159027	0.246432	0.315339	0.0021772	0.00288841	0.036213	0.310557	7.09302	0.730466	32.5504	0.063408	0.00134852	0.00909788	0.00146522	0.000937532	0.110107	0.0319179	0.149339	0.240861	0.0417827	0.0100615	0.86422	0.0136487	0.00971436	0.0153378	0.00408976	0.00502149	0.00691562
192	1	1	OT	34	0.00454753	0.00910646	0.00652844	0.00460175	0.00329088	0.00473161	0.00193039	0.00961596	0.180392	0.0410217	0.0190011	0.00546086	0.0159683	0.828987	0.0768022	0.00691783	0.377449	0.0978455	0.144627	0.198518	0.0032022	0.0066994	0.0284538	0.310334	7.21765	0.669697	23.118	0.0613998	0.00131074	0.00709166	0.00212738	0.00143814	0.19991	0.016526	0.100698	0.383426	0.0506245	0.016261	0.799195	0.0131183	0.00685604	0.0100046	0.00454987	0.00488858	0.00689705
193	1	2	OT	34	0.00589744	0.0152091	0.00411309	0.0114303	0.00419612	0.0143714	0.00428611	0.020626	0.116654	0.0496667	0.0184367	0.00532266	0.0221901	1.01603	0.073582	0.00427913	0.402225	0.103082	0.137111	0.0978702	0.00410993	0.00488916	0.0195141	0.210413	8.60242	0.989854	29.8436	0.0857291	0.000802179	0.00663174	0.00113518	0.00074924	0.182663	0.0539555	0.1485	1.30567	0.0519662	0.0165341	0.822776	0.0228218	0.0152168	0.00956893	0.0113067	0.0114787	0.00706922
194	1	3	OT	34	0.00481296	0.0127638	0.00714861	0.00518818	0.00538527	0.00793191	0.00218881	0.0106118	0.162174	0.0469635	0.0163467	0.00615406	0.0180946	0.811925	0.0760167	0.00450176	0.327443	0.114259	0.129817	0.264685	0.00301838	0.00467633	0.0291482	0.364404	7.84931	0.632189	21.4063	0.0857296	0.0013243	0.0176205	0.00157034	0.00105889	0.216291	0.0127494	0.0877773	0.578722	0.00762384	0.0144776	0.817214	0.0183196	0.0108207	0.00922115	0.00496714	0.00662282	0.00639716
195	2	1	OT	34	0.00492204	0.0071907	0.00827276	0.00311401	0.00894087	0.00393493	0.00212931	0.00867252	0.310356	0.027926	0.0149458	0.00374507	0.0155497	0.836448	0.118496	0.0143136	0.31705	0.151706	0.207202	0.250297	0.00285031	0.00772745	0.0206619	0.164996	7.15326	0.504374	16.3807	0.0615735	0.000953577	0.0088635	0.00113864	0.0012039	0.0690313	0.0159658	0.0537082	0.23878	0.0346146	0.025498	0.909622	0.0147263	0.00943063	0.0191101	0.00435809	0.00736063	0.0101745
196	2	2	OT	34	0.00996783	0.0133024	0.0119122	0.00494373	0.00639777	0.00608449	0.00296071	0.0108019	0.237032	0.0229596	0.0220029	0.00403256	0.0116761	0.742591	0.106719	0.0084864	0.435606	0.128522	0.175896	0.375159	0.0029495	0.00459856	0.016783	0.203707	9.32221	0.813781	27.9163	0.0494951	0.00127601	0.00599231	0.00205811	0.00137724	0.066268	0.0151987	0.0952858	0.436489	0.0307274	0.0279365	1.11249	0.0190344	0.0121052	0.0163704	0.00620696	0.00802695	0.0101321
197	2	3	OT	34	0.00873257	0.00845566	0.00554238	0.00395831	0.00555345	0.00792003	0.00225828	0.0105565	0.206807	0.0289102	0.0138833	0.00355369	0.0161594	1.08705	0.112014	0.00908447	0.409085	0.14628	0.162383	0.157418	0.00305226	0.00232219	0.0180106	0.163554	9.72683	0.691935	24.1942	0.0621675	0.000813217	0.00790222	0.00116148	0.000758577	0.105479	0.0190089	0.0965463	0.46893	0.00648104	0.0170652	0.979197	0.0198634	0.0142507	0.00975622	0.00477383	0.0081881	0.00585125
198	1	1	OT	35	0.00223917	0.00558093	0.00210653	0.00195166	0.00212734	0.00545294	0.00125418	0.00670535	0.1196	0.0464516	0.0421879	0.00581902	0.0196238	1.01295	0.0660954	0.00611302	0.301001	0.125882	0.0935645	0.209061	0.00318919	0.00631442	0.0201929	0.207409	4.26614	0.425862	16.4439	0.0736773	0.00230283	0.0160528	0.00154348	0.00139107	0.170112	0.0155939	0.06873	0.34459	0.0387585	0.0041027	0.343573	0.00775222	0.00515809	0.00410284	0.0031186	0.00448576	0.00345999
199	1	2	OT	35	0.00381779	0.0074647	0.00514566	0.00204085	0.00605498	0.00509184	0.00217838	0.00810648	0.201012	0.0655604	0.0257121	0.00681414	0.0166869	1.07494	0.112139	0.0135453	0.479126	0.13241	0.164275	0.28297	0.00363479	0.0145388	0.0303497	0.250403	6.39006	0.596007	23.5931	0.124367	0.00273471	0.0196834	0.00315403	0.00261121	0.275236	0.0210187	0.0768733	0.246516	0.0585517	0.00631632	0.69669	0.011589	0.0106404	0.0158373	0.00405002	0.00684478	0.0089328
200	1	3	OT	35	0.00602492	0.00668847	0.0030291	0.00484792	0.00456226	0.00947711	0.00233188	0.0119822	0.133367	0.0340263	0.0255218	0.00594409	0.0261742	1.63707	0.068403	0.00908444	0.433411	0.178417	0.113927	0.213216	0.00482688	0.00571616	0.0310451	0.21435	7.21988	0.682481	27.8739	0.0401512	0.00147401	0.0115011	0.00135829	0.000989717	0.123202	0.0269004	0.124937	0.581404	0.0128288	0.00689692	0.64387	0.0165526	0.010792	0.00974654	0.00824266	0.0111188	0.00817814
201	2	1	OT	35	0.00435033	0.00907132	0.00412558	0.00283252	0.00323554	0.0065741	0.00207994	0.0117596	0.276753	0.0514111	0.0335101	0.00662689	0.02815	1.50932	0.1244	0.00887047	0.510511	0.204474	0.197894	0.287639	0.00308735	0.00995286	0.0307318	0.327814	9.11463	0.828487	31.4515	0.0702317	0.00168453	0.00822109	0.00154195	0.00172192	0.0934396	0.0442406	0.127963	0.47211	0.02859	0.00942711	0.878268	0.0146175	0.0110617	0.00861595	0.00752588	0.00760873	0.00698213
202	2	2	OT	35	0.00410554	0.00769531	0.00540189	0.00265429	0.00394058	0.003212	0.0015994	0.00776941	0.197851	0.0450399	0.0445238	0.00999068	0.0173395	0.796314	0.108812	0.0134799	0.38324	0.104699	0.151901	0.168173	0.00338364	0.0275612	0.0522021	0.836705	6.33038	0.661259	23.0268	0.129287	0.0022905	0.0215712	0.00258993	0.00390637	0.053584	0.0205785	0.0847572	0.294235	0.0880316	0.00844512	0.744544	0.01121	0.00670185	0.0133171	0.00420798	0.00730615	0.00876383
203	2	3	OT	35	0.00572621	0.0057671	0.00755675	0.00309971	0.00443624	0.00527634	0.00176344	0.00903648	0.277279	0.0329711	0.0173575	0.00761605	0.0169829	1.05572	0.142153	0.0151538	0.475795	0.140975	0.188711	0.317907	0.00359927	0.00764301	0.0417783	0.618731	7.94731	0.699209	26.5088	0.116712	0.000809566	0.0150264	0.00224901	0.00106378	0.112959	0.0272582	0.116242	0.179667	0.0439204	0.00732338	0.715196	0.0122327	0.00849615	0.0119242	0.00451614	0.00574777	0.00763886
204	1	1	OT	36	0.00514446	0.0102181	0.00657224	0.00455944	0.00312917	0.00530877	0.00249525	0.00999273	0.189673	0.059744	0.0113809	0.00663959	0.0150391	0.784052	0.0895882	0.00792454	0.472499	0.105172	0.160351	0.270873	0.00188733	0.015984	0.0392061	0.569896	6.48876	0.788351	26.1244	0.118159	0.00106623	0.0169902	0.00273014	0.00141405	0.182038	0.0250025	0.100383	0.464234	0.10601	0.0116972	0.738414	0.0125665	0.00914344	0.0118281	0.0078884	0.00896581	0.0087352
205	1	2	OT	36	0.00248498	0.00988672	0.00363407	0.00605463	0.00253217	0.00779134	0.00189397	0.0114449	0.132214	0.0392539	0.0254638	0.00541647	0.0216118	1.13701	0.0615529	0.00448223	0.370169	0.134537	0.134473	0.339916	0.00337356	0.00771181	0.049619	0.731162	6.29171	0.724671	25.6884	0.088107	0.00233559	0.00969387	0.00240886	0.00168203	0.123239	0.0247122	0.107423	0.798018	0.0159831	0.00885015	0.61427	0.0154127	0.01158	0.00431643	0.00694452	0.00891629	0.0048322
206	1	3	OT	36	0.00743841	0.0154044	0.0034847	0.00799925	0.00380467	0.0118628	0.00213673	0.0122761	0.225597	0.0374672	0.0102142	0.00593437	0.0393434	1.65162	0.0819582	0.0079812	0.454279	0.208217	0.166836	0.284716	0.00249824	0.0151445	0.0309426	0.347507	7.84156	0.677466	25.7523	0.0908213	0.00119352	0.0193168	0.00198193	0.00138206	0.253929	0.103014	0.106485	0.996407	0.00493755	0.00924887	0.787154	0.0240445	0.0439023	0.0288578	0.0114291	0.0210474	0.00982982
207	2	1	OT	36	0.00630902	0.0138473	0.00422244	0.0079971	0.00237105	0.00872427	0.00193883	0.0108799	0.121141	0.0664343	0.0169141	0.00874768	0.0200026	0.975848	0.0648093	0.00196618	0.327168	0.120806	0.118306	0.291445	0.00340916	0.0146585	0.0331728	0.481042	7.61384	0.747259	21.583	0.13561	0.00143953	0.0303381	0.00289248	0.00185405	0.0616764	0.0158993	0.0993098	0.76054	.	0.0152029	0.846949	0.0170761	0.01134	0.00726276	0.0105868	0.00905864	0.00679177
208	2	2	OT	36	0.00457089	0.00702398	0.00848524	0.00402203	0.00361751	0.00402127	0.00163508	0.0087201	0.219019	0.0266465	0.0225186	0.0026687	0.0110296	0.802136	0.119838	0.0141166	0.3809	0.124333	0.143047	0.231405	0.00220147	0.0146878	0.0292054	0.375813	7.41587	0.572188	20.3275	0.0522697	0.00127434	0.0131769	0.00148857	0.00101614	0.0543848	0.0225993	0.0676189	0.260675	0.0313999	0.0151996	0.804205	0.0132871	0.00960598	0.0121085	0.00302084	0.00552236	0.00734018
209	2	3	OT	36	0.00340407	0.00838524	0.00421661	0.00302177	0.00246149	0.00405944	0.00260175	0.00855541	0.302468	0.0590306	0.015225	0.00406885	0.0196922	1.3967	0.103913	0.00815035	0.363978	0.249627	0.187145	0.306055	0.00382154	0.0114001	0.0227723	0.284986	5.83022	0.498168	19.1588	0.129974	0.000812149	0.0164661	0.00135963	0.00153019	0.221567	0.01718	0.0786502	0.265188	0.0159755	0.00602873	0.544099	0.0122915	0.0111887	0.00977346	0.00488124	0.0100631	0.00637023
210	1	1	OT	37	0.00743143	0.0169613	0.00602074	0.00975746	0.0033676	0.0104841	0.00286479	0.015188	0.170167	0.115014	0.0278592	0.0171536	0.0221406	1.31624	0.0958574	0.00603986	0.448124	0.165196	0.15178	0.34497	0.00504645	0.0147867	0.0319206	0.49792	7.84324	0.738492	29.7288	0.229784	0.00212448	0.0475751	0.00435047	0.00285533	0.200395	0.0287745	0.126577	0.921623	0.00982345	0.00971893	0.7499	0.0152718	0.0135523	0.00734355	0.0107924	0.0114145	0.00721941
211	1	2	OT	37	0.0105015	0.0315442	0.0114546	0.0141886	0.00731881	0.0219719	0.00563309	0.0268577	0.4162	0.0557306	0.00951405	0.00935009	0.0460014	2.55317	0.134449	0.0145707	0.745053	0.387685	0.308128	0.606103	0.00209056	0.0107031	0.020651	0.409364	10.3736	1.0954	52.8773	0.114703	0.00183277	0.0240354	0.00268882	0.00213204	0.390729	0.0579523	0.201621	1.86321	0.0193015	0.017469	1.1134	0.0232915	0.0213847	0.00930385	0.0145937	0.0233072	0.0107176
212	1	3	OT	37	0.00833086	0.0164246	0.00609664	0.0080032	0.00400409	0.00993381	0.00260799	0.012947	0.201263	0.0748927	0.0510402	0.00412052	0.019635	1.17366	0.0927072	0.00611978	0.475655	0.14364	0.148288	0.24778	0.00124735	0.00758919	0.0233782	0.380657	9.78264	0.867915	31.6479	0.140713	0.00083481	0.0127378	0.00310023	0.000689568	0.259038	0.0350915	0.137557	0.844703	0.0815484	0.012491	0.980067	0.0214394	0.0138781	0.0099705	0.0129441	0.0103846	0.00789767
213	2	1	OT	37	0.00517833	0.0117569	0.0106555	0.00339515	0.00239432	0.0025402	0.00126574	0.0064509	0.203147	0.0530585	0.00954031	0.00494792	0.016629	0.870333	0.0876946	0.0107999	0.357469	0.128301	0.138732	0.248742	0.00343841	0.0186594	0.0292284	0.490166	7.10656	0.563044	18.6177	0.132524	0.00227057	0.00976778	0.00305635	0.00157468	0.0771666	0.0137691	0.0684885	0.258217	0.0586674	0.0104575	0.795306	0.01201	0.00594118	0.0149076	0.00525981	0.00412817	0.00716191
214	2	2	OT	37	0.00536426	0.0179533	0.00737305	0.00918331	0.00253599	0.0067006	0.00138736	0.00952963	0.135227	0.0409709	0.0156347	0.0058845	0.0222199	1.17732	0.0884263	0.00507586	0.409217	0.147754	0.136223	0.195839	0.00339625	0.0107022	0.0509283	0.721295	8.45088	0.723838	26.379	0.116077	0.00277516	0.0146763	0.0028077	0.00173229	0.0629901	0.0181222	0.111984	0.835379	0.0558824	0.0119827	0.861882	0.0160302	0.0109548	0.00670787	0.00764285	0.00872617	0.00655552
215	2	3	OT	37	0.00759312	0.0200195	0.00903726	0.0101453	0.00180294	0.00555523	0.00136251	0.00818534	0.281809	0.0820965	0.0730996	0.00582292	0.0256768	1.34263	0.101337	0.00393862	0.347053	0.205259	0.143154	0.305617	0.0040247	0.0153271	0.0263427	0.659292	8.00114	0.583155	20.1295	0.210267	0.0028641	0.0291276	0.00364104	0.00292815	0.115281	0.0207771	0.107381	0.733419	0.0109626	0.0127703	1.00732	0.0163619	0.00991375	0.00849227	0.00941729	0.00847594	0.00801994
216	1	1	OT	38	0.00190331	0.0115655	0.0135408	0.00244746	0.00538913	0.00348361	0.0020394	0.00724512	0.265132	0.0428029	0.0181948	0.00712422	0.0101349	0.779793	0.114042	0.0218441	0.415763	0.127808	0.177542	0.146336	0.00373634	0.0170448	0.0239642	0.354818	7.35072	0.569957	20.7253	0.102205	0.00142123	0.018011	0.00192175	0.000905231	0.146454	0.0197289	0.0540593	0.445879	0.184642	0.0176093	0.872984	0.012089	0.00925767	0.0284457	0.00464052	0.00758366	0.0164715
217	1	2	OT	38	0.00158952	0.00796435	0.00504759	0.0016335	0.00320539	0.00403441	0.00144895	0.00729615	0.155625	0.0749896	0.0316539	0.00590073	0.00846872	0.741513	0.088905	0.00669227	0.410724	0.102636	0.126795	0.212535	0.00287795	0.00777756	0.0331372	0.483424	6.63803	0.630161	22.0261	0.176104	0.00231016	0.0140023	0.00281899	0.00132088	0.182795	0.0174667	0.0658686	0.258268	0.0489575	0.00732017	0.593802	0.010699	0.00671702	0.00846361	0.00349611	0.00530579	0.00693505
218	1	3	OT	38	0.00450958	0.0119653	0.00476337	0.00549917	0.00320963	0.00796054	0.00200475	0.0105781	0.153766	0.0678764	0.0126045	0.0070575	0.015422	1.0784	0.0845022	0.0041466	0.430357	0.132428	0.132459	0.323982	0.00229501	0.00953877	0.0243652	0.374746	8.4393	0.735675	28.6952	0.115673	0.0019406	0.0268452	0.00266446	0.0022537	0.289064	0.0196268	0.113057	0.642756	0.0277401	0.00978979	0.877528	0.018305	0.0103146	0.00796461	0.00736398	0.00849893	0.00809913
219	2	1	OT	38	0.0081145	0.0164576	0.00616633	0.0053998	0.0031358	0.00892941	0.00139475	0.0105763	0.17043	0.0460878	0.0370905	0.00513712	0.0215364	1.22723	0.0971508	0.00580091	0.446616	0.159794	0.130638	0.232842	0.00379197	0.0149773	0.0170763	0.312252	10.132	0.727306	26.2786	0.127462	0.00110906	0.0189397	0.00138091	0.000726258	0.0935869	0.0280786	0.117355	0.709082	0.0162108	0.0141907	1.03925	0.0195081	0.0130303	0.00864082	0.00795245	0.0105883	0.00723645
220	2	2	OT	38	0.00131673	0.00769025	0.00458214	0.00415506	0.00273678	0.00509332	0.0016054	0.00722096	0.141252	0.0315584	0.00971361	0.00297182	0.0104116	0.756265	0.0698601	0.00789244	0.335764	0.10906	0.127107	0.156436	0.00185408	0.0138521	0.0181502	0.257592	5.92995	0.635968	21.8929	0.0813065	0.00162433	0.0145934	0.0015731	0.000856706	0.0585209	0.0143899	0.0819429	0.567369	.	0.00903629	0.565619	0.0128938	0.0132337	0.00680041	0.00441924	0.00726999	0.00628258
221	2	3	OT	38	0.00614809	0.00824423	0.00716714	0.00354365	0.00388129	0.00537707	0.00177821	0.00780176	0.193261	0.0267639	0.0120922	0.00509152	0.0103503	0.890609	0.107391	0.00811608	0.396655	0.109337	0.144916	0.253721	0.00205767	0.00321966	0.0137407	0.344891	7.99417	0.617987	22.0696	0.0621805	0.0015913	0.0177971	0.00123834	0.00103757	0.0956449	0.0177028	0.0863994	0.278955	0.0497152	0.0101	0.7273	0.0142507	0.0138455	0.0138762	0.00728958	0.0111291	0.0098526
222	1	1	OT	39	0.00362579	0.008659	0.0036537	0.00463981	0.00194044	0.00575938	0.00193428	0.00920526	0.0949033	0.0426048	0.0104316	0.00624357	0.0186991	1.10537	0.059009	0.00406459	0.392778	0.12757	0.0954724	0.239908	0.00245126	0.0105963	0.0330994	0.409972	6.3625	0.536838	21.2802	0.074682	0.00128327	0.0191712	0.00228479	0.000647357	0.167395	0.0153957	0.0858327	0.560449	0.0290185	0.00839145	0.586408	0.0138927	0.00960462	0.00677685	0.006119	0.00658839	0.0057206
223	1	2	OT	39	0.0024441	0.0119098	0.00942736	0.00234121	0.00274845	0.00215806	0.00116779	0.00551049	0.120113	0.0299939	0.0153044	0.00536955	0.00947181	0.663707	0.07436	0.00505197	0.317367	0.0752808	0.115171	0.264908	0.00271825	0.0117536	0.0533836	0.870259	6.23741	0.511339	18.0637	0.0676622	0.00215257	0.0244044	0.00273937	0.00177563	0.219757	0.020812	0.0589938	0.236467	0.0679097	0.0125826	0.852405	0.00961775	0.0059101	0.0175907	0.00453039	0.00554975	0.011635
224	1	3	OT	39	0.00388629	0.0140787	0.00574558	0.0054962	0.00308061	0.00664238	0.00170911	0.00823649	0.106771	0.0624885	0.0443626	0.00554418	0.0167604	0.951393	0.0553505	0.00479598	0.276674	0.113198	0.10735	0.145891	0.00741535	0.0158262	0.0544955	0.46828	5.77715	0.513925	21.2005	0.127741	0.00280057	0.0163922	0.00402853	0.00323102	0.164917	0.0251516	0.0883092	0.61549	.	0.00886689	0.607405	0.0155788	0.00956868	0.00820662	0.00604584	0.00817346	0.00761714
225	2	1	OT	39	0.00510354	0.0153932	0.00520708	0.00555265	0.0025672	0.00548047	0.00142461	0.00798	0.119834	0.0246344	0.0273286	0.00393262	0.0168439	1.11551	0.0509942	0.00427037	0.321163	0.140847	0.119096	0.208461	0.0034489	0.00397856	0.0400569	0.46281	7.18394	0.578129	20.9134	0.0544649	0.00107924	0.01244	0.00139166	0.00149116	0.0693278	0.0141704	0.0764994	0.589733	0.0218548	0.0140571	0.806895	0.0147828	0.00951485	0.00645725	0.00763119	0.00745439	0.00671544
226	2	2	OT	39	0.00548722	0.0136255	0.00821375	0.0064626	0.0024497	0.00438556	0.00138632	0.00755085	0.265175	0.0696866	0.0384948	0.00922468	0.0150236	1.01823	0.0890699	0.00252182	0.353243	0.173804	0.20129	0.302492	0.00425464	0.0106517	0.0474234	0.546474	7.71225	0.708399	25.4398	0.128103	0.00181427	0.0248276	0.00222482	0.00195151	0.0838499	0.0244355	0.0859097	0.551224	0.0377326	0.0125139	0.867047	0.0126551	0.00780057	0.00854739	0.00683228	0.006955	0.00771607
227	2	3	OT	39	0.00671468	0.0135197	0.0086238	0.00575735	0.00344596	0.00619596	0.00168132	0.00791143	0.133704	0.0351811	0.0198215	0.00873742	0.0160797	1.1804	0.0745501	0.00489409	0.367158	0.140909	0.131929	0.205706	0.001967	0.00974941	0.0270031	0.405264	8.07074	0.584537	21.7967	0.0844375	0.00216992	0.0241379	0.00208511	0.000753015	0.124878	0.0189628	0.0806895	0.4408	0.0191495	0.011411	0.86785	0.0152572	0.0116123	0.0112723	0.00881469	0.00868332	0.0100612
228	1	1	OT	40	0.00282865	0.015509	0.0045778	0.00641671	0.00368802	0.00934253	0.00313825	0.0114692	0.214452	0.0265511	0.019319	0.00665586	0.0191355	1.13757	0.0981639	0.00811699	0.438481	0.156086	0.152235	0.340475	0.00151647	0.0120028	0.00687553	0.211661	6.6634	0.673662	29.1946	0.0734386	0.00116742	0.0125898	0.00196305	0.000706706	0.223833	0.0196514	0.104112	0.980499	.	0.012083	0.716579	0.0152851	0.0173688	0.00799618	0.00851029	0.0148873	0.00970948
229	1	2	OT	40	0.00550591	0.0125979	0.00680066	0.00506424	0.00362423	0.00680148	0.00188423	0.00963989	0.202383	0.0472016	0.0257276	0.0102121	0.0143494	0.959955	0.0875177	0.00526391	0.477382	0.142779	0.164817	0.313461	0.00478658	0.00750718	0.0138958	0.303419	8.37281	0.714961	30.2384	0.137055	0.00181254	0.0234004	0.00335539	0.0014953	0.279029	0.0262035	0.108341	0.603769	0.0915358	0.0109356	0.749264	0.0115673	0.0098526	0.0109246	0.00856918	0.00737576	0.00928673
230	1	3	OT	40	0.00342249	0.011455	0.00423689	0.00618608	0.00362428	0.0091522	0.00263314	0.0121611	0.186931	0.0703772	0.0359758	0.00807357	0.0222324	1.33184	0.0825609	0.00728871	0.45852	0.162696	0.164153	0.247684	0.00339713	0.0130567	0.043468	0.525632	7.7804	0.687047	27.9693	0.135662	0.00159459	0.0259054	0.00223311	0.00207109	0.133513	0.0305058	0.105808	0.860874	.	0.010688	0.57259	0.0155646	0.0133739	0.00739757	0.00712218	0.0131088	0.00820137
231	2	1	OT	40	0.00439783	0.0118182	0.00481037	0.00589861	0.0024662	0.00700961	0.00137583	0.00834192	0.111482	0.0585699	0.0270007	0.00718572	0.0240669	1.24186	0.0596752	0.00294403	0.358961	0.132412	0.0996541	0.16866	0.00227465	0.00673967	0.0234256	0.323957	7.2372	0.563311	19.2552	0.183863	0.00157097	0.0216149	0.00206333	0.00172297	0.103721	0.0226409	0.0871585	0.702007	0.0278349	0.00999377	0.674068	0.0142092	0.00897288	0.0063626	0.00615056	0.00524475	0.00358371
232	2	2	OT	40	0.00404195	0.00725749	0.00890115	0.00209903	0.00380473	0.00350482	0.00154237	0.00695067	0.148486	0.0642486	0.0357003	0.00649847	0.0113777	0.674564	0.0803264	0.00594092	0.341072	0.103357	0.13049	0.214705	0.00192982	0.00661858	0.0359134	0.305332	6.17049	0.672069	20.2872	0.135611	0.00110294	0.0127151	0.00158727	0.000896556	0.0617606	0.0229657	0.0742596	0.253644	0.0208325	0.0105078	0.65683	0.00971696	0.00841667	0.00931972	0.00360629	0.00447631	0.00513617
233	2	3	OT	40	0.00503723	0.00835541	0.00664111	0.00261407	0.00258492	0.00334235	0.00163377	0.00626828	0.168374	0.043845	0.0338569	0.00656602	0.0159234	0.928188	0.0957869	0.00707438	0.366362	0.121574	0.12322	0.166697	0.00242558	0.00883657	0.0212363	0.343473	6.69629	0.582397	19.9026	0.0958661	0.00250067	0.0148015	0.00177487	0.000927166	0.148879	0.0279514	0.0912668	0.287072	0.0220357	0.00649503	0.619229	0.0117381	0.00709703	0.0114971	0.00472706	0.00571542	0.00581449
234	1	1	OT	41	0.00528224	0.0109754	0.00464314	0.00555219	0.0023364	0.00673105	0.0021775	0.0108631	0.213536	0.0567492	0.0292692	0.00544071	0.0295677	1.2372	0.107932	0.00835325	0.487325	0.170804	0.138503	0.382415	0.00190877	0.0157601	0.0507262	0.672113	8.06597	0.733245	24.4364	0.211296	0.0021638	0.0204509	0.00280031	0.00233833	0.209831	0.0451914	0.112648	0.579417	0.0335877	0.00893684	0.579103	0.0124751	0.00930142	0.00596089	0.00616526	0.00673882	0.00395363
235	1	2	OT	41	0.00481693	0.0082994	0.00392986	0.00371562	0.00195194	0.00507361	0.00156657	0.00836214	0.122747	0.0670339	0.0393349	0.00601862	0.0178891	0.841593	0.0781235	0.00742061	0.357676	0.0908082	0.111467	0.21787	0.0038818	0.0048891	0.0312975	0.387129	7.00431	0.70618	20.0655	0.125242	0.00174426	0.0140018	0.0024006	0.00109623	0.165419	0.0188113	0.0862074	0.543763	0.00289886	0.0078064	0.59823	0.0136771	0.00732121	0.00542723	0.00352173	0.00456153	0.00339711
236	1	3	OT	41	0.0101096	0.0147155	0.00573445	0.00329012	0.00344741	0.00523312	0.00234572	0.00785105	0.370846	0.0612783	0.023315	0.00534903	0.0216713	1.16407	0.127377	0.00732306	0.341313	0.214635	0.150368	0.251174	0.00275141	0.0115129	0.0200408	0.311348	6.7521	0.497705	15.7576	0.210988	0.00177859	0.0173935	0.00289047	0.00168594	0.0758166	0.0221693	0.0832476	0.353739	0.0357147	0.00788518	0.631615	0.00852444	0.0118958	0.00680469	0.00472856	0.00797447	0.00557421
237	2	1	OT	41	0.00586085	0.0112318	0.00380174	0.00611406	0.00164328	0.00688503	0.00124497	0.0090471	0.0924676	0.0527184	0.0376266	0.00875216	0.0189022	0.851616	0.0598277	0.00464254	0.294742	0.0963121	0.0798596	0.235075	0.00366444	0.0152637	0.0320705	0.573762	6.47617	0.653898	18.4227	0.119986	0.00284048	0.0145003	0.00288969	0.0022529	0.0567469	0.0237165	0.0855735	0.717191	.	0.0117724	0.722393	0.0145704	0.00879143	0.00419202	0.00847467	0.00611762	0.00316321
238	2	2	OT	41	0.00593008	0.00891101	0.00547415	0.00353106	0.00251562	0.00392798	0.00124589	0.00840751	0.172218	0.0553565	0.0362219	0.00709143	0.0198639	0.855291	0.100441	0.00882369	0.406355	0.125048	0.125679	0.246236	0.00355586	0.0168604	0.0425262	0.637369	7.3407	0.661741	22.1196	0.185744	0.00217887	0.02648	0.00296813	0.00176882	0.0611521	0.0215848	0.0760103	0.403521	0.00698961	0.0124	0.70776	0.0111337	0.00667054	0.00799894	0.00431406	0.00420838	0.00545151
239	2	3	OT	41	0.00688831	0.0110349	0.00549702	0.00378272	0.00586631	0.00839078	0.00240121	0.0111446	0.23363	0.0446194	0.0267953	0.00351766	0.0178069	1.22145	0.132661	0.00925983	0.458125	0.177371	0.182195	0.314152	0.00236936	0.00837011	0.0248427	0.315054	8.23127	0.675088	25.8966	0.134242	0.00143306	0.0126565	0.00208859	0.00123171	0.0897819	0.0265571	0.110967	0.358758	0.0367952	0.0117569	0.873897	0.0129527	0.0139072	0.0134761	0.00619311	0.00613124	0.00534094
240	1	1	OT	42	0.00422497	0.00584915	0.00764657	0.00361762	0.00263431	0.00341228	0.00160061	0.00865189	0.123567	0.0485854	0.0346808	0.00458435	0.00914586	0.538538	0.0827734	0.00517571	0.399435	0.0750029	0.13083	0.254965	0.00173939	0.00880882	0.0180768	0.236756	5.95818	0.700325	21.7607	0.1499	0.00131816	0.0128864	0.00212244	0.0011337	0.136077	0.0253101	0.0889486	0.262409	0.0480981	0.0111957	0.675432	0.0111827	0.00612854	0.00870967	0.00404701	0.00521034	0.00523691
241	1	3	OT	42	0.00654997	0.0148532	0.00602386	0.0122215	0.00625654	0.0173998	0.00385593	0.0166717	0.276958	0.0317516	0.0193008	0.00596172	0.0401638	2.06489	0.0791398	0.00287251	0.445587	0.282451	0.191267	0.344515	0.00276231	0.0112942	0.0121898	0.24162	6.2425	0.797909	30.914	0.100011	0.00201472	0.0136255	0.00249173	0.00142227	0.0881071	0.0303815	0.121071	1.28928	0.00444443	0.0142604	0.767329	0.0203472	0.0135469	0.0069152	0.00854573	0.0123837	0.00715149
242	2	1	OT	42	0.00735345	0.0131709	0.0208394	0.0042102	0.0125396	0.00388304	0.00327435	0.00547061	0.247135	0.0358465	0.00708412	0.0032971	0.0168308	0.711538	0.109322	0.0130492	0.280776	0.155785	0.18195	0.150135	0.00430135	0.00771815	0.0256287	0.305224	4.96317	0.326453	10.4459	0.08755	0.00156989	0.0103276	0.00148844	0.000896005	0.0502301	0.0223445	0.0463986	0.297262	0.032356	0.0446889	1.4264	0.0173797	0.0178503	0.0484427	0.00638913	0.0158177	0.0301396
243	2	3	OT	42	0.00993848	0.0142235	0.00901418	0.00514342	0.00594102	0.0086248	0.00248977	0.0113008	0.208221	0.0270234	0.0245008	0.00495279	0.0218097	1.13502	0.125908	0.010956	0.404432	0.153534	0.153953	0.282634	0.00355638	0.0078947	0.0146315	0.240796	9.61961	0.682526	24.2745	0.11441	0.00192942	0.0225349	0.0026609	0.00148144	0.0977243	0.0289952	0.102072	0.427294	0.0326248	0.01607	0.863819	0.0183234	0.0154547	0.0171793	0.00594576	0.0077198	0.00786452
244	1	1	OT	43	0.00799019	0.0161171	0.00437073	0.00578507	0.00388624	0.00861582	0.00257752	0.0122775	0.149851	0.0381091	0.0192979	0.00575477	0.0223869	1.01491	0.0983531	0.00443077	0.477534	0.140358	0.12564	0.19563	0.00483402	0.0117252	0.0132648	0.460031	6.68842	0.688509	25.2791	0.153806	0.00168254	0.0261999	0.00225338	0.00186263	0.159061	0.0264156	0.0996023	0.623351	0.144783	0.00730194	0.580775	0.0164018	0.0129466	0.0126259	0.0111748	0.0096651	0.00900583
245	1	2	OT	43	0.0119262	0.0228181	0.00315133	0.00675697	0.00246269	0.00871129	0.00230331	0.014647	0.151155	0.0801619	0.0300259	0.00713067	0.0235642	1.29199	0.0818723	0.00405066	0.406318	0.151797	0.110046	0.255526	0.00230449	0.0150481	0.0196635	0.324539	6.62399	0.723371	25.3075	0.158543	0.00340594	0.015682	0.00422042	0.00258819	0.127316	0.0295079	0.101045	0.647757	0.0251278	0.0065769	0.6736	0.0172424	0.0208811	0.00630639	0.00766993	0.0112851	0.00518645
246	1	3	OT	43	0.00557232	0.0127138	0.00522206	0.0077068	0.00467835	0.0114884	0.00344779	0.0141595	0.264299	0.0477076	0.0265527	0.00552436	0.0264931	1.69186	0.0919121	0.0110156	0.537369	0.262276	0.215737	0.277811	0.0031122	0.010277	0.0163612	0.213699	5.51468	0.765681	32.8896	0.146076	0.00237593	0.0214553	0.00304447	0.00139434	0.16776	0.0334104	0.115575	0.989575	0.014861	0.00863356	0.606871	0.0206901	0.0139096	0.00627739	0.00653833	0.0125527	0.00533459
247	2	1	OT	43	0.00543085	0.00636049	0.00351679	0.00400697	0.00169868	0.00603664	0.00182934	0.00980907	0.111209	0.0598052	0.0501214	0.00657881	0.0249029	1.34114	0.0908469	0.00642187	0.362102	0.158834	0.112732	0.19904	0.00574214	0.00621907	0.0189253	0.238452	7.86418	0.649532	23.2986	0.134803	0.0018095	0.0182867	0.00188846	0.00127263	0.078746	0.0167229	0.0977248	0.588608	0.00334899	0.00720316	0.675345	0.0212389	0.00759894	0.00509396	0.00404595	0.00617278	0.00320011
248	2	2	OT	43	0.00421456	0.00980652	0.00773824	0.00207863	0.0049688	0.00484316	0.00189378	0.00805165	0.23533	0.0647306	0.0357323	0.00526668	0.00919503	0.70516	0.118759	0.020544	0.446874	0.114385	0.193579	0.28596	0.00256318	0.0146209	0.0200696	0.351956	7.77718	0.739822	25.8848	0.165435	0.00286999	0.0240856	0.00217422	0.00200948	0.0938223	0.023687	0.0882404	0.258108	0.0360966	0.0107552	0.761627	0.0168827	0.0102737	0.0133261	0.00348689	0.00698846	0.00815389
249	2	3	OT	43	0.0063674	0.0115917	0.0172354	0.00322618	0.00633991	0.00500915	0.00226533	0.00901992	0.260666	0.0582786	0.0287769	0.00545882	0.0116437	0.694626	0.169644	0.0149435	0.561997	0.110402	0.195112	0.386962	0.00508944	0.00953647	0.0190174	0.248053	8.05381	0.814371	28.5444	0.186524	0.0016857	0.016741	0.00226546	0.00153481	0.0990162	0.0241865	0.107617	0.18909	0.0335783	0.0106734	0.877211	0.0160779	0.0107905	0.0156313	0.00308283	0.00495514	0.00622758
250	1	1	OT	44	0.00640178	0.0113576	0.00970166	0.00329825	0.00653201	0.00665379	0.00198007	0.00986222	0.174495	0.033475	0.0229072	0.00383213	0.0157124	0.97974	0.119841	0.0113344	0.418195	0.135536	0.140526	0.21556	0.00361941	0.0103609	0.0175491	0.197243	9.12431	0.676798	23.4973	0.088087	0.00185206	0.017421	0.00226502	0.00128306	0.171472	0.0206758	0.0861847	0.339104	0.0443832	0.0136474	1.03156	0.0168671	0.00861744	0.0120496	0.00404614	0.00631369	0.00774827
251	1	3	OT	44	0.00576086	0.0132993	0.00477073	0.0069797	0.00484721	0.00978783	0.00303458	0.0120985	0.17569	0.0392264	0.0131005	0.00898088	0.0246344	1.26866	0.0758193	0.00819635	0.388504	0.162236	0.132604	0.0897955	0.00289609	0.00836988	0.0249623	0.375518	8.45996	0.783941	26.0452	0.105605	0.00175963	0.0247172	0.00233249	0.00139355	0.184352	0.0304369	0.10803	0.685367	.	0.0150967	0.70136	0.020723	0.0115219	0.0073446	0.00575817	0.0106649	0.00593956
252	2	1	OT	44	0.0092759	0.0139018	0.00913381	0.00600146	0.00543415	0.00620359	0.00167682	0.0105395	0.244231	0.0389647	0.0390709	0.00586981	0.0272959	1.16157	0.106167	0.0105178	0.396247	0.200815	0.165525	0.238619	0.00484546	0.00905638	0.0207588	0.303807	8.65046	0.680403	22.8704	0.135171	0.00184741	0.017372	0.00214192	0.00130603	0.0623494	0.0259017	0.0930316	0.382547	0.0400041	0.0147093	1.01781	0.0166751	0.0106639	0.010645	0.00481652	0.00802344	0.00806076
253	2	2	OT	44	0.00315165	0.00719169	0.00972183	0.00260189	0.00323117	0.00376138	0.00143107	0.00713048	0.133864	0.04653	0.0312882	0.0034188	0.0130108	0.626923	0.0708568	0.00354172	0.284909	0.0826745	0.0919375	0.189939	0.00406577	0.013746	0.0260383	0.291558	6.61797	0.548088	17.7691	0.124042	0.00166504	0.0214002	0.00225948	0.00128271	0.0552161	0.0239785	0.0716363	0.283306	0.0508453	0.01443	0.768062	0.0112748	0.00619469	0.00924023	0.00263147	0.00478834	0.00611623
254	2	3	OT	44	0.0104249	0.0127679	0.00636972	0.00459264	0.00461849	0.00592575	0.00207282	0.00947825	0.204569	0.0386208	0.0312926	0.00647029	0.0187628	0.92172	0.0911006	0.00548387	0.350306	0.152342	0.141824	0.23425	0.00312347	0.00787488	0.0128402	0.220108	8.58502	0.621411	20.8831	0.129711	0.0016991	0.0185284	0.00219875	0.00171917	0.0701354	0.0239824	0.0908736	0.367598	0.0594912	0.01443	0.915916	0.0176027	0.010826	0.0100974	0.0046579	0.00488081	0.00631833
255	1	1	OT	45	0.00266351	0.00829052	0.0033689	0.00408637	0.00292691	0.0071629	0.00232791	0.0114915	0.16259	0.0453646	0.0282462	0.00660452	0.0241596	1.0518	0.0563126	0.0056198	0.400452	0.144155	0.11684	0.301475	0.00315984	0.0112718	0.0190679	0.272262	6.21276	0.587683	21.6698	0.115062	0.00174407	0.0174209	0.00237376	0.00106302	0.177449	0.0227417	0.0985444	0.623424	0.0337418	0.00676261	0.583442	0.0112133	0.0117345	0.00492687	0.00638604	0.00620401	0.00441776
256	1	2	OT	45	0.00395493	0.0109428	0.00447479	0.00616994	0.00406566	0.00978986	0.00255458	0.0126186	0.188163	0.044775	0.00855072	0.00425847	0.0196629	1.22489	0.0982875	0.00490517	0.515738	0.14537	0.178998	0.499203	0.00492928	0.00936566	0.0656548	0.373414	7.8323	0.700687	31.1557	0.0487385	0.000613549	0.0070771	0.00113367	0.000523331	0.971995	0.0719429	0.126527	0.710931	0.0904281	0.00980723	0.72968	0.0165391	0.0114888	0.0102041	0.00652389	0.00867798	0.0049726
257	1	3	OT	45	0.00434101	0.0161203	0.00392803	0.006486	0.00478052	0.0110372	0.0033489	0.0151856	0.207813	0.0399449	0.00494912	0.00420202	0.0214729	1.38047	0.0829154	0.00624871	0.431267	0.169243	0.166965	0.251262	0.00351226	0.00596115	0.0287534	0.371386	7.40715	0.720606	29.1225	0.0731533	0.000905858	0.00768014	0.00236655	0.00099964	0.176674	0.0349875	0.115493	0.761881	0.00486038	0.0096203	0.701468	0.017357	0.0132591	0.0064826	0.00712973	0.0107655	0.00604908
258	2	1	OT	45	0.00473703	0.01754	0.0213212	0.00481901	0.00435439	0.00512492	0.00240967	0.0113748	0.176859	0.0286204	0.00458764	0.00312655	0.0146126	0.825972	0.0917053	0.0143305	0.385581	0.139359	0.172079	0.203142	0.00196705	0.00726079	0.0463861	0.308136	7.10621	0.590966	19.5878	0.0511764	0.00176952	0.00322931	0.00113463	0.000947022	0.077904	0.0253046	0.082837	0.233224	0.0314969	0.0118198	0.941252	0.0145718	0.00962562	0.0145908	0.00329473	0.0075009	0.00933532
259	2	2	OT	45	0.00424093	0.0147306	0.00853083	0.00507945	0.00385488	0.00418573	0.00171999	0.00870954	0.235488	0.0507163	0.0136133	0.00675384	0.0194537	0.955625	0.0904364	0.0103141	0.358594	0.161325	0.157986	0.25327	0.00415191	0.00288727	0.0565382	0.365751	7.38574	0.73256	23.0846	0.0622725	0.00207294	0.00612856	0.00141028	0.000184171	0.078302	0.0254129	0.0834358	0.415801	0.0199606	0.0145839	1.05149	0.0134647	0.00741977	0.0108862	0.0038932	0.00575518	0.00779116
260	2	3	OT	45	0.00733425	0.0195112	0.00775144	0.00452196	0.00335629	0.00531864	0.0024726	0.0103878	0.187865	0.0207853	0.00509751	0.00247894	0.0362483	1.86295	0.109447	0.00782142	0.34314	0.264596	0.12202	0.205321	0.00227376	0.00591861	0.0344803	0.20123	7.5082	0.433747	16.7409	0.0277475	0.000869773	.	0.00072078	0.000610833	0.103889	0.0266871	0.0720392	0.394469	0.0322586	0.0134889	0.956504	0.0159251	0.0111116	0.0108277	0.0072961	0.00702233	0.00748938
261	1	1	OT	46	0.00619266	0.0151478	0.0134104	0.00480575	0.00501123	0.0042965	0.00183731	0.00921369	0.224752	0.0616194	0.0201886	0.0041057	0.0123577	0.658966	0.117902	0.0163831	0.37765	0.136194	0.170755	0.298092	0.00352715	0.00814589	0.0238845	0.201382	7.63237	0.643304	22.9696	0.0644015	0.00148228	0.00581302	0.00083498	0.00129399	0.205956	0.0300872	0.0770347	0.311028	0.0436125	0.0138696	0.945066	0.0159854	0.00805085	0.0143541	0.00238749	0.00596578	0.00824959
262	1	2	OT	46	0.00647883	0.00700642	0.00277349	0.00363999	0.00220129	0.00590432	0.00148171	0.00850724	0.108778	0.0749864	0.00973719	0.00598415	0.0102496	0.578137	0.0565929	0.00299015	0.291217	0.069449	0.108814	0.159308	0.00461316	0.00461795	0.0446063	0.243855	5.41324	0.595096	19.2105	0.0652363	0.000422586	0.0100547	0.00152267	0.000907199	0.0859887	0.0209094	0.0639925	0.449073	0.049416	0.00788165	0.535377	0.0140865	0.00609168	0.00826781	0.0082029	0.0055537	0.00466027
263	1	3	OT	46	0.00976707	0.0138032	0.00594369	0.00422393	0.0046482	0.00634506	0.00151267	0.00861197	0.1735	0.0449765	0.0100199	0.00295513	0.0176416	0.860455	0.0690159	0.00473639	0.320622	0.13292	0.13402	0.217678	0.0014459	0.00181342	0.0272346	0.186642	6.94355	0.563095	19.9659	0.0460391	0.000775931	0.00394925	0.00136028	0.000327913	0.152501	0.0223335	0.0648133	0.377875	0.0434328	0.0128194	0.714709	0.0161414	0.00705536	0.0079277	0.00635207	0.0049531	0.00566745
264	2	1	OT	46	0.00776226	0.00928578	0.0087326	0.00247001	0.00452512	0.00399959	0.00192936	0.0113851	0.238111	0.0356599	0.0115369	0.00594457	0.0236643	1.09559	0.128682	0.0157583	0.490246	0.199797	0.184602	0.281558	0.00142151	0.00728582	0.0217396	0.166011	9.57875	0.748033	25.3797	0.0436034	0.0020606	0.0044242	0.00174123	0.000489328	0.0955214	0.0253446	0.0739581	0.294567	0.0367222	0.0185686	1.02373	0.022049	0.00941827	0.0139263	0.0036667	0.00683528	0.00884078
265	2	2	OT	46	0.00741083	0.0156193	0.00726347	0.00399161	0.002767	0.00463739	0.00184335	0.00892747	0.274689	0.0790499	0.0195502	0.00983319	0.0131169	1.0016	0.107238	0.00895198	0.405074	0.157604	0.196654	0.253311	0.00550197	0.0129169	0.0476931	0.301549	8.65274	0.687075	24.5999	0.0968111	0.00204761	0.0105481	0.00234021	0.00173564	0.0753923	0.0179109	0.078153	0.441923	0.0139224	0.0145062	0.830081	0.0157178	0.00990451	0.00746891	0.00539098	0.0055852	0.00495754
266	2	3	OT	46	0.00609566	0.00849851	0.00714869	0.00341359	0.00541698	0.00827753	0.00214538	0.0104954	0.235504	0.0190517	0.00473162	0.00166181	0.0155857	1.05415	0.105324	0.00265028	0.373117	0.151092	0.150122	0.291019	0.000964884	0.00598895	0.0121684	0.131443	9.26213	0.70767	23.6198	0.0347819	0.00043851	0.00341711	0.000622193	0.000345554	0.0868049	0.0177831	0.0941817	0.424943	0.0325592	0.0123766	0.875617	0.0158232	0.0111273	0.00867328	0.0047433	0.00657009	0.00552136
267	1	1	OT	47	0.00291846	0.009547	0.00341289	0.00485997	0.00440973	0.0098548	0.00295149	0.0138913	0.240628	0.044266	0.00587425	0.00252204	0.0268493	1.43128	0.10889	0.00587145	0.534094	0.190731	0.154217	0.306833	0.00160582	0.00465686	0.0240465	0.148351	8.61194	0.816684	31.409	0.0610481	0.0011331	0.00321252	0.00118257	0.000387639	0.27363	0.0262077	0.134199	0.775887	0.123614	0.00708567	0.708697	0.013814	0.0101079	0.00697887	0.00657565	0.00783327	0.00549421
268	1	2	OT	47	0.00641522	0.0188205	0.00403302	0.00681702	0.00545449	0.0125387	0.00391739	0.0133234	0.297492	0.0716423	0.0149594	0.00376863	0.0357692	1.65961	0.102803	0.0143454	0.453091	0.245705	0.166937	0.419588	0.00334921	0.00646353	0.0276356	0.230838	6.96292	0.644421	24.0629	0.0751446	0.00167242	0.00449183	0.00185529	0.00111903	0.125386	0.027539	0.103944	0.984862	0.201073	0.00877458	0.789982	0.0156414	0.0147039	0.0103075	0.0124038	0.0124473	0.00790811
269	1	3	OT	47	0.00450333	0.0202678	0.00471708	0.00736797	0.00564345	0.0129678	0.00235858	0.0138782	0.259005	0.0317432	0.00694909	0.00291269	0.023177	1.6656	0.105865	0.00612381	0.468402	0.215093	0.153552	0.296319	0.00372001	0.00349447	0.052725	0.27811	9.31129	0.810564	31.6461	0.0532687	0.0019101	0.00626756	0.00137908	0.000642059	0.434746	0.0414283	0.1289	0.939813	0.106697	0.00795705	0.856843	0.0252309	0.0128749	0.00660457	0.0111859	0.0098934	0.00542233
270	2	1	OT	47	0.00502909	0.0105969	0.00304416	0.0054642	0.0038848	0.0103534	0.00250301	0.0135917	0.245289	0.0430463	0.00715361	0.00303827	0.0351677	2.07569	0.108714	0.0117305	0.497629	0.250313	0.163917	0.245313	0.00321586	0.00981659	0.0287384	0.242326	9.28323	0.698538	28.247	0.0703464	0.00152066	0.00859436	0.00129066	0.00103793	0.116894	0.0344906	0.131435	0.818569	0.0331863	0.00882848	0.75064	0.0137893	0.0127679	0.00533159	0.00675421	0.00700407	0.00458314
271	2	2	OT	47	0.0064138	0.0162077	0.00579969	0.00465264	0.00204346	0.00419494	0.00136703	0.00936638	0.193952	0.039499	0.0265166	0.00511107	0.0205173	0.871348	0.0855254	0.00675203	0.394687	0.140753	0.137215	0.253703	0.00258977	0.00623042	0.0168157	0.143548	7.29797	0.793702	24.8148	0.0811395	0.00119871	0.00787172	0.00090656	0.000775865	0.0702904	0.0217631	0.0870996	0.429777	.	0.00783726	0.781243	0.016084	0.00888311	0.00581357	0.0069178	0.00537346	0.00498004
272	2	3	OT	47	0.0100442	0.0134086	0.00917059	0.00620571	0.0046378	0.00677631	0.00269891	0.0116553	0.37718	0.0258768	0.00838746	0.00447044	0.0204467	1.14292	0.143079	0.0115971	0.402544	0.183783	0.196024	0.418844	0.00203735	0.00699908	0.020535	0.172425	9.81042	0.77781	28.1842	0.0589374	0.00337947	0.00936193	0.00199058	0.000578419	0.110712	0.0300041	0.122766	0.413173	0.0372104	0.0138743	1.15411	0.0159761	0.0129705	0.0124014	0.00474577	0.00974128	0.00788489
273	1	1	OT	48	0.00266392	0.0139389	0.00216225	0.00656881	0.00287709	0.0076155	0.00354508	0.0123637	0.134793	0.0261566	0.0099437	0.00391187	0.0208966	1.04787	0.0674286	0.00490752	0.379785	0.118423	0.106651	0.27462	0.00249713	0.0085612	0.0202374	0.224971	6.09799	0.620988	23.9285	0.0581985	0.00207111	0.0044747	0.00199201	0.00119889	0.172499	0.0345447	0.0992165	0.755379	0.0863816	0.00802946	0.69253	0.0158879	0.0103259	0.00727421	0.00826688	0.00833893	0.0073285
274	1	2	OT	48	0.00700769	0.0122118	0.00299886	0.00570032	0.00189711	0.00781319	0.00259387	0.0124573	0.109654	0.0199523	0.00424625	0.0020768	0.0161462	0.892107	0.0619881	0.0039742	0.390677	0.109702	0.132912	0.164664	0.00197494	0.00197846	0.0175185	0.0976928	6.03557	0.682629	25.0497	0.025659	0.00232674	0.00167947	0.000718799	0.00079606	0.164508	0.0265128	0.0978621	0.673689	.	0.0078772	0.553856	0.016601	0.00830307	0.00521196	0.00731356	0.00727125	0.00419822
275	1	3	OT	48	0.00568325	0.0116252	0.00320411	0.0060298	0.00402159	0.00915366	0.00213589	0.01185	0.102868	0.0258332	0.00944172	0.00424428	0.0179273	1.04458	0.0817895	0.0051583	0.399311	0.115628	0.135784	0.219419	0.001786	0.00540202	0.0305937	0.33102	7.91928	0.672765	25.5645	0.0458412	0.00142223	0.00639813	0.0011749	0.000710749	0.154975	0.0213155	0.103155	0.531235	0.0141448	0.00792155	0.652455	0.0223331	0.0124109	0.00665804	0.0067073	0.00879234	0.00558007
276	2	1	OT	48	0.0139953	0.0245236	0.0174506	0.0102036	0.00517646	0.00568102	0.0021013	0.0102861	0.311859	0.0254726	0.0039878	0.003637	0.0279638	1.25697	0.123821	0.016927	0.488746	0.230884	0.210428	0.465021	0.00211079	0.0049261	0.0356603	0.190694	9.8356	0.769587	28.066	0.0275668	0.0029086	0.00308019	0.000874697	0.000939817	0.108507	0.035145	0.102591	0.442131	0.0464989	0.0146649	1.03306	0.022448	0.013609	0.0150019	0.00754381	0.0104155	0.0107095
277	2	2	OT	48	0.00815709	0.0161061	0.0123642	0.00606984	0.00584887	0.0049423	0.0021297	0.00902073	0.235782	0.0319844	0.00672163	0.00364179	0.0181303	0.761555	0.104288	0.0115978	0.407503	0.145847	0.169789	0.29023	0.0029685	0.00728456	0.0253883	0.236141	7.66697	0.63401	23.2873	0.0431679	0.00487761	0.00773504	0.00107581	0.0010059	0.0724578	0.0225045	0.0836198	0.322879	0.0463888	0.0138812	0.982025	0.0186517	0.00962108	0.0138208	0.00433035	0.00597608	0.00719317
278	2	3	OT	48	0.0110804	0.00966004	0.0104008	0.00397352	0.00414491	0.00405373	0.00193439	0.00811036	0.177257	0.0284526	0.00914129	0.00394585	0.0172806	0.897618	0.0840927	0.0110863	0.414522	0.134992	0.141039	0.256271	0.002038	0.00299848	0.0806338	0.431315	7.4198	0.656641	22.7133	0.0413421	0.00398105	0.0114945	0.00143099	0.000946897	0.0773811	0.0183357	0.0899932	0.261424	0.0418131	0.0114564	0.908839	0.0178582	0.00843441	0.0120863	0.00402156	0.00755153	0.00793868
279	1	1	OT	49	0.00433989	0.00934536	0.00852621	0.00287014	0.00281435	0.00345358	0.00142895	0.00818129	0.149343	0.0490773	0.0174419	0.00699828	0.0128643	0.662871	0.103407	0.0111213	0.427192	0.0989866	0.141881	0.190351	0.00458972	0.00503518	0.0362403	0.331264	7.44197	0.726633	25.9698	0.0647059	0.00155051	0.0158415	0.00243357	0.00213684	0.165128	0.0246433	0.0785566	0.270524	0.0285635	0.0107763	0.658058	0.0114562	0.00806157	0.0104632	0.00408316	0.00513699	0.00768676
280	1	2	OT	49	0.00265273	0.00853481	0.00292991	0.00322659	0.00208426	0.00415901	0.00156157	0.00816746	0.104201	0.0739683	0.0201822	0.00527843	0.0157529	0.816577	0.0697827	0.00536921	0.3436	0.105716	0.112369	0.212204	0.00586111	0.00528876	0.0318963	0.306974	6.90433	0.680739	22.5991	0.126972	0.0012476	0.00968778	0.0015063	0.00106851	0.185088	0.01056	0.0964682	0.491063	0.0469732	0.00657589	0.589915	0.0122716	0.00574961	0.00676721	0.00441629	0.00575352	0.00530598
281	1	3	OT	49	0.00463634	0.0160955	0.00428184	0.00550064	0.00426791	0.00921758	0.00274216	0.012724	0.227342	0.0297433	0.00989704	0.00338526	0.0302609	1.65428	0.0974367	0.0036318	0.413614	0.247416	0.160572	0.257709	0.00258304	0.00418385	0.0437809	0.249944	8.01388	0.707749	27.0372	0.0456855	0.00392646	0.00861763	0.00135296	0.000638446	0.177293	0.0170721	0.108908	0.812585	0.00954508	0.00819946	0.708229	0.0197592	0.0160477	0.00466836	0.00572715	0.0102015	0.00596734
282	2	1	OT	49	0.00421206	0.0114931	0.0026532	0.00554351	0.00372548	0.00662921	0.00145593	0.00911077	0.110742	0.029391	0.0131744	0.00798364	0.0235559	1.15273	0.0763119	0.00837367	0.332236	0.152706	0.103448	0.165945	0.00254485	0.00380027	0.0216137	0.189011	6.31269	0.53373	18.7593	0.04151	0.000766743	0.0132503	0.00148368	0.000332771	0.124072	0.0175925	0.0788238	0.607832	0.0362265	0.00948321	0.768674	0.0134656	0.010437	0.00701236	0.00934769	0.0063489	0.0047434
283	2	3	OT	49	0.00411046	0.0111333	0.00739424	0.00521072	0.00252847	0.00626919	0.00277181	0.0127793	0.131981	0.0477874	0.0206123	0.00703983	0.0197342	0.922696	0.0982177	0.00860942	0.383424	0.14428	0.139536	0.143429	0.00151787	0.00630738	0.0286979	0.233337	8.34147	0.682157	24.3978	0.0843813	0.00115432	0.010365	0.00154386	0.00114064	0.0624501	0.0221261	0.104911	0.547675	0.02594	0.00828187	0.782605	0.0142065	0.0117258	0.0100374	0.00667016	0.00988099	0.0074545
284	1	1	OT	50	0.00282406	0.00910051	0.00312681	0.00424554	0.00364844	0.0066903	0.00176249	0.0114477	0.0994684	0.0530455	0.0271456	0.00636196	0.0111813	0.708307	0.0539647	0.00740689	0.330366	0.0879302	0.114474	0.157701	0.00374883	0.00397343	0.0347404	0.233569	6.7139	0.658017	22.9196	0.0873554	0.00145515	0.00627554	0.00207631	0.00176652	0.131195	0.0203578	0.0877335	0.548205	0.0370435	0.0108132	0.627984	0.01612	0.00975053	0.00821689	0.00688755	0.00905836	0.00658206
285	1	2	OT	50	0.00206626	0.00523827	0.00169056	0.00376781	0.00180298	0.00613912	0.00146091	0.00976254	0.0777536	0.0497793	0.00739952	0.00482521	0.0174766	0.952428	0.0495267	0.00422896	0.351884	0.082736	0.106195	0.16274	0.0021737	0.00493582	0.0429076	0.361792	5.8483	0.62652	23.1541	0.0638831	0.000921038	0.00584856	0.00110084	0.000665174	0.0772536	0.0260923	0.0870693	0.720359	0.0276133	0.0087545	0.656991	0.0155222	0.00779752	0.00360149	0.00739281	0.00878549	0.00342245
286	1	3	OT	50	0.00299328	0.00695135	0.00300864	0.00298888	0.00290831	0.00524528	0.00192369	0.0119437	0.113234	0.0382042	0.0399165	0.00394196	0.0247818	1.20225	0.0749824	0.0123436	0.381582	0.179056	0.138307	0.310698	0.00269914	0.0047154	0.0280824	0.24417	8.61769	0.745866	24.8078	0.0584984	0.00108106	0.00519913	0.00156029	0.00128625	0.0634263	0.0225403	0.092426	0.560597	0.0276488	0.0158229	1.1449	0.0186726	0.012282	0.0106246	0.00642997	0.00686977	0.00821718
287	2	1	OT	50	0.00518316	0.0159619	0.00572516	0.00811713	0.0025427	0.00632714	0.00191774	0.0102617	0.117694	0.034192	0.0160059	0.00572859	0.0266314	1.12474	0.0723006	0.00197348	0.310269	0.130228	0.109314	0.220874	0.000651336	0.00373014	0.0368054	0.340473	7.43188	0.67312	22.9099	0.04596	0.000946025	0.00919619	0.00136002	0.000833916	0.037844	0.020849	0.08745	0.832589	.	0.0185954	0.927025	0.0184625	0.00946748	0.00542035	0.00706483	0.00884551	0.00523767
288	2	2	OT	50	0.00417436	0.00766275	0.00780643	0.00423297	0.00253507	0.00333697	0.00169911	0.00840802	0.154166	0.0407364	0.0171381	0.00271205	0.0155906	0.821243	0.0847576	0.00717333	0.362092	0.131124	0.130445	0.267916	0.0037507	0.0106851	0.0150129	0.174203	7.20985	0.638276	21.51	0.0787847	0.00144858	0.00646134	0.00205462	0.00193544	0.0599815	0.0164092	0.0728547	0.376821	0.0445068	0.0155523	0.778543	0.0150974	0.00841503	0.00924331	0.00453155	0.00656387	0.00518746
289	2	3	OT	50	0.0034916	0.0037064	0.00873895	0.00299387	0.00375394	0.0031352	0.00178174	0.00672284	0.154973	0.0378681	0.0240472	0.0058334	0.0164165	0.873946	0.088798	0.0117548	0.311983	0.145351	0.113091	0.114119	0.00507436	0.00635396	0.0249949	0.183173	6.29223	0.460055	16.7925	0.0604589	0.0017617	0.00874652	0.00199286	0.00226043	0.155635	0.0177818	0.0691527	0.180021	0.0342202	0.0100799	0.638803	0.0135803	0.00770523	0.00941204	0.0041692	0.00466514	0.00598303
290	1	1	OT	51	0.00349389	0.00948449	0.00661149	0.00490281	0.00396126	0.00759044	0.00336715	0.0141878	0.246236	0.0222109	0.0111855	0.00271159	0.0260541	1.14747	0.104786	0.0059526	0.453563	0.171	0.144394	0.250105	0.00231651	0.00457735	0.0140754	0.121754	9.19678	0.777113	27.4507	0.033736	0.00071428	0.00495687	0.000690335	0.000399337	0.213563	0.0289359	0.106747	0.696675	0.0466091	0.010707	0.718483	0.0134757	0.00992758	0.0106373	0.00960485	0.0111267	0.00592486
291	1	2	OT	51	0.00252144	0.00662041	0.00305918	0.00471819	0.00502229	0.00908228	0.00342897	0.0117481	0.136434	0.0281237	0.0123369	0.00481297	0.0147942	0.840145	0.0799037	0.0120947	0.398603	0.107631	0.128822	0.241432	0.00295388	0.00940707	0.0107406	0.152252	7.86671	0.725728	26.066	0.051568	0.000652983	0.00835791	0.000994856	0.0005524	0.244031	0.0228546	0.104052	0.638753	0.103194	0.0104346	0.725726	0.0154625	0.00726502	0.00667886	0.00487363	0.00494748	0.00383384
292	1	3	OT	51	0.0068844	0.0154097	0.00419949	0.00505493	0.00604195	0.0124408	0.00374008	0.0156537	0.195131	0.0347677	0.0347584	0.00510746	0.0354571	1.465	0.0817369	0.00749324	0.38624	0.200983	0.151777	0.2616	0.00259337	0.00419981	0.0206175	0.185757	10.0126	0.893801	26.1242	0.0581489	0.00120615	0.00666244	0.0014396	0.000714073	0.186055	0.0334539	0.107315	0.847811	0.02056	0.0163256	0.829823	0.0261994	0.0123518	0.00545374	0.00542936	0.00877393	0.00272138
293	2	1	OT	51	0.00463666	0.00873858	0.00450821	0.00280625	0.0075649	0.00743745	0.00266853	0.00995189	0.131786	0.026252	0.00595739	0.00383228	0.0215944	0.719327	0.0925907	0.0126553	0.334821	0.105742	0.122703	0.187791	0.00312145	0.00587354	0.0139938	0.145621	7.30815	0.765254	18.2357	0.0406299	0.000659252	0.00535117	0.000945385	0.000862535	0.0498593	0.0193668	0.0670103	0.313446	0.0159186	0.0141188	0.782322	0.0152191	0.0103953	0.00890671	0.00296467	0.00496167	0.00452759
294	2	2	OT	51	0.00727688	0.0151993	0.00372265	0.00450297	0.00484333	0.006731	0.00166921	0.010502	0.186849	0.0436087	0.0260715	0.00474074	0.0304341	1.13948	0.104816	0.00940747	0.385671	0.1552	0.134859	0.139587	0.00171549	0.00828349	0.0353463	0.347253	8.5963	0.711162	21.0175	0.0641936	0.00190975	0.0113234	0.00176725	0.00117667	0.0858708	0.0234575	0.0732089	0.532847	0.00331496	0.0210618	0.773612	0.0140707	0.00972595	0.00857471	0.00274822	0.00524204	0.0043604
295	2	3	OT	51	0.010036	0.00684514	0.00673678	0.00308435	0.00559349	0.00716515	0.00170368	0.00902765	0.234343	0.0451496	0.0201112	0.00619523	0.0200019	0.960837	0.0939331	0.00806526	0.325887	0.142288	0.123929	0.231136	0.00153449	0.00797463	0.0297224	0.318246	7.7601	0.565776	18.1858	0.0690387	0.000628415	0.0087716	0.00124245	0.000698095	0.0638919	0.0143891	0.0650754	0.300398	0.028329	0.0115886	0.70236	0.0172632	0.0107779	0.00611152	0.00243782	0.00419224	0.0036313
296	1	1	OT	52	0.00517444	0.00709768	0.00550437	0.00345957	0.00547943	0.00639101	0.00189795	0.00924911	0.157162	0.0478753	0.0175006	0.00705217	0.0167643	0.703185	0.0825983	0.015971	0.354272	0.10225	0.174718	0.265285	0.00322498	0.00755063	0.017538	0.194977	6.86853	0.65167	22.1868	0.070409	0.00111386	0.00929988	0.00182849	0.00123367	0.163034	0.0247385	0.0743746	0.450494	0.0934835	0.0107835	0.691167	0.011022	0.00535135	0.0107484	0.00347917	0.00484232	0.00458336
297	1	2	OT	52	0.00259019	0.007458	0.00446238	0.00285465	0.00403915	0.00625772	0.00218332	0.00804627	0.187852	0.0373967	0.0275394	0.00413526	0.0163027	0.888319	0.0813735	0.00694856	0.336091	0.140557	0.163611	0.248237	0.00217799	0.0063794	0.0179926	0.223711	6.40452	0.562611	21.4108	0.0553926	0.00153168	0.00656604	0.00177079	0.00112254	0.093438	0.0136014	0.0695687	0.560987	0.133134	0.0116912	0.584785	0.00808309	0.00670682	0.00600046	0.00399187	0.00419775	0.00373672
298	1	3	OT	52	0.00594081	0.00666479	0.00380786	0.00481635	0.00458292	0.00885475	0.00320758	0.0148117	0.243744	0.0341767	0.0168173	0.00521965	0.0193747	1.13817	0.114351	0.0099929	0.36292	0.162015	0.176372	0.360699	0.00373911	0.00734401	0.0188583	0.221516	8.85961	0.688501	28.6027	0.0642547	0.00118236	0.010849	0.00210003	0.00145602	0.20569	0.018743	0.115106	0.637282	0.00909384	0.014977	0.757886	0.0205821	0.0109378	0.00720761	0.00385255	0.0063757	0.00512672
299	2	1	OT	52	0.00629592	0.00935617	0.00406062	0.00606762	0.00601033	0.0109587	0.0030048	0.0143192	0.159928	0.0216101	0.00885974	0.00293257	0.030913	1.25866	0.0846945	0.00702266	0.365544	0.159508	0.13063	0.237141	0.0033638	0.00506621	0.0215464	0.142795	9.16596	0.814279	24.0346	0.0353304	0.000685854	0.00785585	0.0010337	0.000349702	0.0717558	0.023349	0.0922847	0.807929	0.0622268	0.0162724	0.982948	0.02022	0.0112936	0.006952	0.00640744	0.00670649	0.00494442
300	2	2	OT	52	0.00634908	0.00869393	0.0111965	0.00243128	0.00711016	0.0040859	0.00177636	0.00790868	0.284604	0.0549234	0.0236317	0.00486374	0.0199775	0.96679	0.120327	0.0194538	0.44413	0.177828	0.185335	0.274191	0.00322762	0.00421162	0.0247569	0.230374	7.69284	0.593048	20.8704	0.0837491	0.000826149	0.00907998	0.00148997	0.00102559	0.087636	0.0133668	0.0607596	0.225074	0.0391734	0.0272629	1.04667	0.0132854	0.0114879	0.0164383	0.00327253	0.0058103	0.00679048
301	2	3	OT	52	0.00554273	0.00613934	0.00534858	0.00425586	0.00551392	0.00728532	0.00237518	0.0108372	0.229289	0.0515235	0.0205517	0.00494435	0.0213795	1.09643	0.133948	0.00708817	0.394695	0.133513	0.185859	0.425398	0.00309312	0.00291144	0.0135293	0.134627	9.55302	0.737083	26.2584	0.0685894	0.000637586	0.00678017	0.00108316	0.000889096	0.156497	0.0259659	0.101024	0.435889	0.0109889	0.0156439	0.968638	0.0184831	0.0134013	0.00966873	0.00592892	0.00862565	0.00553889
302	1	1	OT	53	0.00371084	0.00718063	0.00270663	0.00345363	0.003254	0.00579608	0.00174695	0.0096126	0.145933	0.0363824	0.0178841	0.00415414	0.0143684	0.730901	0.0764477	0.00664293	0.431101	0.0907651	0.132558	0.141168	0.00300448	0.00533638	0.0258288	0.1952	7.58066	0.683858	23.436	0.0397305	0.000901117	0.00948434	0.00110341	0.00097506	0.100465	0.0190032	0.0890356	0.535235	0.034581	0.00841831	0.610695	0.0143266	0.00717097	0.00479448	0.00388361	0.00419095	0.00447356
303	1	2	OT	53	0.00229553	0.00782311	0.00389517	0.00502676	0.00338317	0.00809546	0.00169563	0.0103012	0.0898864	0.0363233	0.0158674	0.00483024	0.0160196	0.764483	0.067888	0.00819533	0.416373	0.0927304	0.113876	0.213508	0.00217367	0.00656719	0.0356402	0.301302	6.76566	0.77462	27.2727	0.0548865	0.00120982	0.00422223	0.00128858	0.001125	0.25005	0.0292984	0.0884145	0.543347	0.0365979	0.0071034	0.69618	0.016713	0.00804925	0.00586024	0.00502612	0.0066031	0.00484279
304	1	3	OT	53	0.00359839	0.00946269	0.00204339	0.00587311	0.00414405	0.00963041	0.00166144	0.0143193	0.113881	0.0326531	0.014274	0.00374154	0.0300064	1.19445	0.0593042	0.00229598	0.386542	0.144049	0.117889	0.194765	0.00219643	0.0066646	0.0251694	0.188031	6.10337	0.645685	24.0536	0.0558076	0.001246	0.0054418	0.00143121	0.00099627	0.192833	0.0250075	0.0970258	0.958227	.	0.00607505	0.554601	0.017332	0.00842336	0.0025758	0.00545705	0.00806731	0.00279901
305	2	1	OT	53	0.00982278	0.014863	0.00604238	0.0050042	0.0057573	0.00785202	0.00195312	0.0114085	0.272852	0.0404311	0.0176348	0.00456197	0.0258465	1.42397	0.117918	0.0109586	0.500969	0.221114	0.203427	0.375695	0.00271944	0.00784855	0.0145536	0.206485	10.1809	0.80152	28.268	0.0592303	0.00177162	0.00569572	0.00175669	0.00109935	0.109593	0.0172421	0.0990764	0.562916	0.0317316	0.0130649	1.12719	0.0196416	0.0121291	0.00923615	0.00410514	0.00876997	0.00626225
306	2	3	OT	53	0.0143277	0.0109786	0.00963185	0.00321641	0.006256	0.00468515	0.00265969	0.0101179	0.214123	0.044161	0.0278669	0.00387717	0.0167902	0.783251	0.122998	0.0132643	0.448262	0.138461	0.191818	0.302997	0.00407563	0.0113925	0.0246527	0.226405	7.95363	0.764855	24.8268	0.0708821	0.00126702	0.00906338	0.00178832	0.00189614	0.0799284	0.0336058	0.0926366	0.282601	0.0365748	0.0125245	0.896439	0.0190747	0.0117284	0.0127865	0.00444385	0.00655913	0.00739609
307	1	1	OT	54	0.00291208	0.00990407	0.00187001	0.004515	0.00199591	0.00476074	0.00264695	0.00849841	0.118736	0.0461094	0.01172	0.00544491	0.0192129	0.740914	0.0403922	0.00650545	0.222953	0.118126	0.0749858	0.187708	0.0028168	0.010456	0.0227139	0.289887	3.39572	0.440754	14.363	0.0755203	0.000701123	0.0100523	0.00133308	0.000965386	0.0680131	0.0126966	0.052008	0.504772	0.000295707	0.00647517	0.369099	0.00788297	0.00782278	0.00309176	0.00231258	0.0065646	0.00318992
308	1	2	OT	54	0.00581921	0.0121441	0.00415737	0.00500588	0.00349249	0.00480819	0.00287917	0.00975609	0.202922	0.022966	0.00360073	0.00427139	0.0157806	0.643576	0.0927745	0.0111056	0.371107	0.120632	0.168548	0.309292	0.00322121	0.0061793	0.0120029	0.119407	6.50593	0.709376	24.3936	0.0242473	0.000940989	0.00638894	0.000569076	0.000686572	0.144046	0.0300169	0.0905565	0.54228	0.0900426	0.010483	0.73946	0.0126471	0.00707284	0.0058921	0.0041772	0.00515796	0.00587715
309	1	3	OT	54	0.00484771	0.0127344	0.00367511	0.00425226	0.00473187	0.00752864	0.00263687	0.0100311	0.169979	0.0367119	0.0180828	0.00430583	0.0185644	0.774856	0.0783339	0.00269019	0.355496	0.120343	0.142674	0.330227	0.00209322	0.00460367	0.0238735	0.213925	7.58316	0.620672	22.1323	0.0505021	0.00159712	0.0132181	0.00141908	0.000588749	0.19239	0.0177923	0.0959302	0.580575	0.0351538	0.00959604	0.761388	0.014865	0.00873526	0.00684329	0.00457604	0.00579328	0.00361806
310	2	1	OT	54	0.00687639	0.00639792	0.00133203	0.00537033	0.00350374	0.00766409	0.0018694	0.0106692	0.104876	0.0518403	0.0329828	0.00585872	0.020079	0.979745	0.0732418	0.00448377	0.431605	0.129665	0.125562	0.153903	0.00389608	.	0.0424692	0.494929	6.99358	0.641023	23.0649	0.0684621	0.00239289	0.0154325	0.00293003	0.00177248	0.0578852	0.0238181	0.106635	0.669615	0.0152456	0.00956013	0.599074	0.0132142	0.00755079	0.00352634	0.00411187	0.00618533	0.00285802
311	2	3	OT	54	0.00810134	0.00629207	0.00519723	0.00535616	0.00545603	0.00591267	0.00215342	0.00926999	0.212367	0.0592553	0.0120658	0.00986971	0.0213159	0.915583	0.109006	0.00505839	0.380657	0.144414	0.142524	0.266381	0.00356143	0.0152929	0.0492368	0.735558	9.28308	0.706272	23.3075	0.14984	0.00123918	0.0258004	0.00216273	0.00166939	0.0971446	0.0188016	0.101764	0.406056	0.0636891	0.0135794	0.808727	0.0194438	0.0106947	0.0111861	0.00507408	0.00564537	0.00521484
312	1	2	HT	1	0.00641239	0.00742778	0.0106396	0.00404007	0.0045449	0.00364637	0.00180948	0.00499131	0.184978	0.0599727	0.00627834	0.00535783	0.0254137	1.13232	0.104822	0.0100572	0.397731	0.173881	0.116272	0.276077	0.00226531	0.0138493	0.0343948	0.379741	7.26642	0.408155	15.3392	0.0813942	0.00111302	0.0127708	0.00225109	0.000979939	0.154333	0.0200831	0.0621118	0.415877	0.222438	0.0132449	0.625895	0.0128626	0.0134561	0.0292194	0.00581475	0.00932439	0.0182254
313	1	3	HT	1	0.00722328	0.0106116	0.00481217	0.00400449	0.00157156	0.00366164	0.000881958	0.00419847	0.115555	0.0544164	0.0332939	0.0105244	0.0231471	1.28355	0.0618047	0.00699759	0.251567	0.18135	0.0690189	0.110346	0.00172933	0.0106267	0.0431763	0.629832	5.49103	0.259883	8.80307	0.116295	0.00152329	0.0160952	0.00192671	0.00186532	0.0988135	0.0238089	0.0439777	0.348151	0.0394846	0.00669112	0.595729	0.0108675	0.0138983	0.00717599	0.00279841	0.00402849	0.00238317
314	2	1	HT	1	0.00867353	0.0120443	0.00711717	0.00326057	0.00410139	0.00353269	0.00197974	0.00437984	0.210528	0.0805728	0.0437139	0.0106218	0.0346358	1.62276	0.0840369	0.0151374	0.341884	0.251585	0.103889	0.185362	0.00267437	0.00923356	0.0234954	0.280407	5.68971	0.253549	9.29719	0.185502	0.00193472	0.0168714	0.00279752	0.00138175	0.0686963	0.017837	0.0412969	0.156669	0.0499431	0.00709143	0.519397	0.0111993	0.0165943	0.012599	0.00263722	0.00575664	0.0054787
315	2	2	HT	1	0.00503834	0.00441591	0.00513763	0.00386476	0.00381722	0.00279171	0.0018418	0.00500719	0.143989	0.0597573	0.0314721	0.0111618	0.0328614	1.91678	0.107571	0.0118901	0.365791	0.265002	0.0996121	0.223037	0.00412905	0.0117754	0.030004	0.406126	6.28674	0.396205	12.9831	0.131395	0.00224244	0.0386626	0.00278577	0.00119673	0.10902	0.0192592	0.0578293	0.224207	0.0557215	0.00934797	0.669858	0.0113386	0.00740527	0.011858	0.00287809	0.00489341	0.00796149
316	2	3	HT	1	0.00824315	0.00631398	0.00740423	0.00146778	0.00338715	0.00263582	0.00164955	0.00389394	0.157872	0.0483519	0.0361344	0.00556475	0.0257044	1.28511	0.0730073	0.00930233	0.292844	0.196703	0.121993	0.116024	0.0048806	0.00579682	0.03632	0.312549	5.52812	0.290749	9.22028	0.0954007	0.000990363	0.0102861	0.00179465	0.00163816	0.126037	0.00542922	0.0391874	0.174241	0.0443593	0.0084954	0.472358	0.0110421	0.0144181	0.0121177	0.00290051	0.00578684	0.00687242
317	1	2	HT	2	0.00823141	0.012855	0.00840617	0.00213518	0.00362087	0.00336475	0.00267963	0.00669727	0.170472	0.0498901	0.00606981	0.00990438	0.0325248	1.41035	0.112949	0.0272472	0.497418	0.239699	0.131069	0.208435	0.0032564	0.0114741	0.0187025	0.329242	6.17875	0.450708	17.2974	0.0742079	0.00170895	0.0249479	0.00178063	0.00022277	0.130527	0.025357	0.0671446	0.301577	0.135693	0.0105063	0.628905	0.0183409	0.00983892	0.0172193	0.00540858	0.00761935	0.0147371
318	1	3	HT	2	0.00514745	0.00592828	0.00492464	0.00181193	0.00378927	0.003414	0.00246966	0.00594606	0.218339	0.0284392	0.0142855	0.008975	0.027339	1.52056	0.128728	0.0147355	0.403117	0.253157	0.110822	0.136176	0.00345769	0.0067152	0.0258974	0.27811	4.96904	0.296125	12.7006	0.0624074	0.00140717	0.0120969	0.00234958	0.00180344	0.101492	0.0107597	0.0537903	0.161839	0.0300448	0.00827117	0.673802	0.0153432	0.0122206	0.0115934	0.00219527	0.0125824	0.011294
319	2	1	HT	2	0.00576303	0.0068073	0.0063046	0.00166368	0.00386265	0.00278561	0.00209903	0.0052913	0.176814	0.0992637	0.0333248	0.00685241	0.0253592	1.47531	0.104609	0.0161856	0.393116	0.227589	0.0921743	0.253903	0.00417602	0.00889296	0.0339457	0.434228	4.66366	0.291185	12.3993	0.175581	0.00281463	0.0191405	0.00264597	0.0016351	0.0789888	0.0065456	0.0467628	0.149249	0.0164702	0.00702966	0.640959	0.0154498	0.0129137	0.0112175	0.00221775	0.00597834	0.00657244
320	2	2	HT	2	0.00651721	0.0149578	0.00867428	0.00231137	0.00360326	0.00269791	0.00222199	0.005758	0.182077	0.0562853	0.0233085	0.00436005	0.0358589	1.9397	0.0964833	0.0173622	0.337801	0.282172	0.102096	0.291966	0.00364301	0.00580466	0.0672432	0.599525	5.06288	0.361636	13.104	0.118528	0.00184851	0.0105654	0.00202751	0.0016429	0.076129	0.0168762	0.0477304	0.144576	0.0193864	0.00841014	0.766379	0.0207178	0.0122434	0.0101627	0.00132215	0.00557025	0.00776743
321	2	3	HT	2	0.0113928	0.0152009	0.0118286	0.00416437	0.00283591	0.00514264	0.00182219	0.00768018	0.206386	0.103903	0.0173728	0.00509751	0.0545581	2.75127	0.100765	0.018137	0.323751	0.387185	0.0807966	0.257464	0.00641162	0.0089673	0.0318528	0.410524	5.19893	0.278622	11.5551	0.231755	0.00153078	0.00923182	0.00210376	0.00168728	0.327099	0.0164113	0.0715395	0.410876	0.0418184	0.00486972	0.586937	0.0129802	0.0131203	0.00930214	0.00616298	0.00986274	0.0112728
322	1	2	HT	3	0.0147785	0.0163642	0.00502386	0.00295864	0.00370973	0.00498282	0.00404758	0.0120028	0.216648	0.0794898	0.0202307	0.00638726	0.0272474	1.5564	0.114873	0.0168289	0.413709	0.204755	0.122403	0.268309	0.00591724	0.0193979	0.0446972	0.904769	7.89716	0.528856	16.0314	0.191553	0.00259568	0.015642	0.00308641	0.00156364	0.140941	0.021852	0.0695536	0.259462	0.0598174	0.0099737	0.718827	0.0151518	0.0181738	0.0110532	0.00360999	0.00674189	0.00666399
323	1	3	HT	3	0.0103695	0.0154335	0.00415013	0.00328473	0.0025296	0.00497094	0.00252052	0.00906488	0.165114	0.0676841	0.0315132	0.00498665	0.028625	1.2631	0.0750908	0.0101792	0.317485	0.156373	0.0751989	0.124904	0.00524451	0.0110348	0.0339207	0.351251	6.07898	0.367793	11.1851	0.122527	0.00212012	0.0121542	0.00192071	0.00152566	0.109492	0.0138588	0.0553906	0.296954	0.04741	0.00688954	0.514961	0.00860113	0.0145729	0.00551814	0.0052992	0.00682999	0.00464376
324	2	1	HT	3	0.00926088	0.00949331	0.00291475	0.00179667	0.00286114	0.00319627	0.00140149	0.00533564	0.131215	0.0393195	0.0191896	0.00435399	0.02385	1.31323	0.0728114	0.00878071	0.265541	0.165081	0.0730238	0.128306	0.00226711	0.00814363	0.0143934	0.249162	5.36616	0.269256	8.81013	0.094046	0.00197645	0.0100978	0.00202614	0.00107621	0.0467821	0.0132524	0.0488539	0.147344	0.0235111	0.00655917	0.640204	0.0150499	0.010417	0.00857285	0.00360013	0.0053314	0.00638337
325	2	2	HT	3	0.00918516	0.0115227	0.00657497	0.0025951	0.00386058	0.00558246	0.00296944	0.0101979	0.123472	0.0596193	0.0150006	0.00524407	0.0303101	1.66397	0.103318	0.01168	0.402411	0.204596	0.0976799	0.272542	0.00459491	0.0157263	0.0237982	0.378765	7.87046	0.431942	13.8557	0.175049	0.00236452	0.0147551	0.00280217	0.0024292	0.0855641	0.0252668	0.0721263	0.240704	0.0639965	0.00944662	0.760702	0.0175391	0.0105878	0.0110689	0.00389022	0.0050648	0.00695087
326	2	3	HT	3	0.00754792	0.0105962	0.0153883	0.00410635	0.00787283	0.00681328	0.00363586	0.0094849	0.229021	0.052013	0.0395961	0.0132031	0.0368367	1.83823	0.141161	0.0255781	0.448997	0.246209	0.125586	0.18027	0.00636139	0.00646048	0.0481078	0.498574	8.6703	0.479473	15.2454	0.103414	0.00306923	0.0221385	0.00426328	0.00181685	0.179855	0.0150141	0.0716642	0.22064	0.0213502	0.0147849	0.934328	0.0207415	0.0180617	0.0165966	0.00404064	0.00867195	0.00990819
327	1	2	HT	4	0.00903527	0.0124158	0.00605797	0.00377716	0.00327107	0.00457069	0.00441082	0.0126261	0.202872	0.0795068	0.0346482	0.015311	0.0295847	1.44446	0.0805747	0.00891593	0.382717	0.219134	0.0955445	0.349935	0.00322174	0.0138254	0.0356549	0.487432	7.25537	0.446419	15.4694	0.168782	0.00249385	0.0439171	0.0028594	0.00192101	0.179685	0.0197637	0.0586147	0.253548	0.0565796	0.00987035	0.762817	0.0201509	0.0140027	0.0101284	0.00619336	0.00888193	0.00874928
328	1	3	HT	4	0.0111786	0.017167	0.00583273	0.00483699	0.00516264	0.00782562	0.00283166	0.0105277	0.17208	0.0214839	0.0111446	0.0053683	0.0424423	2.10267	0.108261	0.00872267	0.341973	0.28213	0.0887922	0.183896	0.00404548	0.00767215	0.0263241	0.279866	7.80133	0.389623	12.272	0.0569462	0.00184211	0.0106369	0.00268116	0.000644761	0.0585792	0.0144169	0.0565511	0.387099	0.0783426	0.012188	0.93549	0.0204786	0.0239478	0.00958571	0.0043892	0.0117445	0.00850466
329	2	1	HT	4	0.0150421	0.0131964	0.00566394	0.00366277	0.00452945	0.00417361	0.0018494	0.00744336	0.24013	0.0360437	0.0196425	0.00630118	0.0473305	2.25075	0.107695	0.00636419	0.33007	0.326634	0.120048	0.220074	0.00250348	0.00662939	0.0334586	0.461047	8.14439	0.34807	11.8332	0.0842175	0.00125437	0.0230111	0.00153719	0.00142612	0.120566	0.0241581	0.0582414	0.222892	0.0284927	0.0130064	0.931051	0.0182881	0.0113361	0.00992885	0.00286802	0.00687255	0.0119161
330	2	2	HT	4	0.00879705	0.0120233	0.00408579	0.00294757	0.00279654	0.00421569	0.00155102	0.00652637	0.175178	0.0674532	0.0239576	0.0153321	0.0379494	1.96403	0.102709	0.00735518	0.342509	0.262022	0.098715	0.249088	0.00502068	0.00651823	0.0610016	0.665573	6.95971	0.350113	12.9907	0.112192	0.00234065	0.0282443	0.00245781	0.00133193	0.246791	0.0182129	0.0636832	0.355136	0.0100681	0.00975573	0.80591	0.0167018	0.0119269	0.00753207	0.00483024	0.0079194	0.00638089
331	2	3	HT	4	0.0138939	0.0112118	0.00754331	0.00424699	0.00440961	0.00655065	0.00189866	0.00656243	0.11476	0.025567	0.0251666	0.00516042	0.0320582	1.60803	0.0695729	0.0047774	0.248268	0.19862	0.0670171	0.126748	0.00544483	0.0132287	0.0387687	0.577113	5.48561	0.268595	9.06879	0.0585762	0.00153364	0.0129297	0.00233167	0.00145489	0.162591	0.0128512	0.047413	0.346157	0.110767	0.00827348	0.599279	0.0126362	0.0173234	0.0156631	0.00843723	0.0086633	0.0110835
332	1	1	HT	5	0.0151152	0.0118455	0.00718318	0.00357935	0.00424359	0.00328267	0.00301886	0.00874657	0.175068	0.0570893	0.0150558	0.0127958	0.0253556	1.34898	0.132249	0.0163007	0.448988	0.174477	0.111538	0.251964	0.00426132	0.0144581	0.0409304	0.533181	6.24001	0.444482	15.0919	0.109014	0.00209777	0.0300174	0.00352169	0.00250619	0.127002	0.0189225	0.0599161	0.261022	0.0651013	0.0191496	0.737079	0.0162483	0.0158381	0.0179677	0.00354121	0.00637838	0.00848244
333	1	2	HT	5	0.0109668	0.0109149	0.00353548	0.00180005	0.00357517	0.00525307	0.00450145	0.0111789	0.20087	0.0554392	0.0296522	0.00881244	0.0271298	1.48558	0.104433	0.0138824	0.386548	0.226083	0.0963765	0.197761	0.00563142	0.0105017	0.04396	0.434933	6.33265	0.429558	15.2184	0.0848317	0.00177043	0.0142476	0.00179062	0.000595015	0.19911	0.0129967	0.0680718	0.225179	0.0551434	0.00931555	0.538144	0.0125772	0.0139746	0.00735589	0.00391441	0.00789109	0.00701797
334	1	3	HT	5	0.0136551	0.00640906	0.00552123	0.00351539	0.00240803	0.00417223	0.00179137	0.00779833	0.150239	0.0386025	0.0258841	0.00685493	0.0231854	1.17229	0.0627494	0.00512463	0.23869	0.170673	0.06116	0.0382791	0.00191426	0.00671544	0.0180865	0.306242	4.5	0.231525	7.95406	0.0823773	0.00201493	0.0216751	0.00294554	0.00191335	0.0864485	0.0097026	0.0295162	0.159326	0.0414099	0.00893288	0.553602	0.0119218	0.0162931	0.00767832	0.00354617	0.00775939	0.0039277
335	2	1	HT	5	0.0243149	0.0131518	0.00651895	0.00510209	0.00284078	0.00356365	0.00153142	0.00580672	0.137274	0.0319488	0.033964	0.00749451	0.0309682	1.4094	0.0662785	0.00588094	0.30829	0.190377	0.0835088	0.137822	0.00262174	0.0133639	0.0275699	0.357403	5.11343	0.285424	9.97843	0.0615679	0.00119731	0.0113789	0.00328471	0.00195885	0.11731	0.00541121	0.0529798	0.155158	0.0137899	0.0114793	0.710038	0.013157	0.0217311	0.0102625	0.0042147	0.0104032	0.00682836
336	2	2	HT	5	0.0339302	0.018658	0.00514188	0.00677569	0.00414701	0.00626804	0.00284392	0.00808518	0.207758	0.0390714	0.0421401	0.00752376	0.0514298	2.3249	0.118815	0.0131548	0.405629	0.2962	0.0888652	0.228845	0.00571514	0.00908357	0.0270745	0.25759	8.49094	0.406839	13.1127	0.0937616	0.00190178	0.0104224	0.00281474	0.00124903	0.126192	0.0267141	0.0642762	0.263911	0.0480231	0.0109266	1.04185	0.0235525	0.0216959	0.0125481	0.00626626	0.00750355	0.0088645
337	2	3	HT	5	0.00975017	0.0177961	0.00892355	0.00423995	0.00385216	0.00664095	0.00214137	0.00806457	0.150636	0.0393601	0.0143914	0.00902832	0.0345491	1.71255	0.0831683	0.00642739	0.29692	0.224792	0.080963	0.109587	0.00226027	0.00800997	0.016592	0.204592	6.49409	0.331003	11.5188	0.0988163	0.0012268	0.023465	0.00245781	0.00119565	0.231144	0.0113124	0.0563041	0.342545	0.0249436	0.0087509	0.666131	0.0169862	0.0196693	0.00820874	0.00621593	0.00976266	0.00684438
338	1	1	HT	6	0.00726999	0.0234775	0.00448905	0.00366254	0.00526654	0.0045424	0.00263481	0.00791383	0.155889	0.0702939	0.0168131	0.0154718	0.0286988	1.75284	0.108029	0.00405654	0.353338	0.264408	0.0929567	0.215111	0.00373192	0.0100119	0.0464312	0.681232	6.26707	0.352862	12.9755	0.134813	0.00177583	0.0377242	0.00265161	0.00279464	0.277652	0.0309765	0.072007	0.302544	0.0662	0.016745	0.905962	0.0170296	0.0104855	0.0173998	0.00608201	0.00660575	0.0109369
339	1	2	HT	6	0.00924814	0.0111973	0.00683986	0.00329972	0.0031458	0.00516147	0.00433306	0.0130873	0.234295	0.0267956	0.0276788	0.00454936	0.0271249	1.81748	0.0926271	0.0069149	0.397416	0.206951	0.132046	0.162498	0.000958329	0.0123459	0.0138549	0.256226	7.90789	0.51975	18.1754	0.0496713	0.00108691	0.0122398	0.00193045	0.0018034	0.282647	0.022985	0.105573	0.431739	0.121135	0.00807175	0.764925	0.0188597	0.0107876	0.0107478	0.00654079	0.00627263	0.00870308
340	1	3	HT	6	0.00487021	0.0079457	0.00260378	0.00272231	0.00271902	0.0036328	0.00184816	0.00719368	0.165492	0.0749719	0.0321058	0.00651322	0.0271847	1.37235	0.0721262	0.00937619	0.322374	0.170609	0.0778678	0.166673	0.00266432	0.00756188	0.0367688	0.482966	6.09374	0.302639	10.2109	0.122301	0.00169637	0.0163483	0.00150503	0.00151987	0.0664363	0.0117272	0.0487678	0.188784	0.00963684	0.0129167	0.479346	0.0117431	0.0119339	0.00775655	0.00313692	0.00595564	0.00565439
341	2	1	HT	6	0.010332	0.0141703	0.00278712	0.00228876	0.00436998	0.00646422	0.0023508	0.0094303	0.160627	0.0512887	0.0121207	0.0098501	0.0432373	1.85246	0.0945939	0.0127332	0.341878	0.244547	0.0824204	0.196279	0.00255499	0.00831119	0.0190747	0.288205	7.20138	0.368716	12.0579	0.135733	0.00167878	0.0342025	0.00292486	0.00183706	0.114639	0.00915326	0.0624866	0.261542	0.016576	0.00944827	0.640566	0.0168828	0.0190232	0.0102967	0.00439124	0.00796877	0.00760151
342	2	2	HT	6	0.00552951	0.0128039	0.00466026	0.00241282	0.00357641	0.00561988	0.00234146	0.00793943	0.196281	0.0669088	0.0383986	0.00676218	0.034956	1.77562	0.0796605	0.0102243	0.376164	0.20969	0.104073	0.184216	0.00433006	0.00800101	0.0241736	0.388405	7.34314	0.385571	14.1044	0.182495	0.0022834	0.0190346	0.00324792	0.00177452	0.148012	0.0369376	0.089507	0.276441	0.0549634	0.0069127	0.593795	0.0178111	0.0120769	0.00977374	0.00486515	0.00689841	0.00960093
343	2	3	HT	6	0.00787339	0.0141412	0.00387639	0.00529244	0.00372216	0.00718091	0.00231232	0.00913434	0.190035	0.0453341	0.0147299	0.00572261	0.036857	1.77398	0.0857169	0.00835109	0.306458	0.218093	0.0811431	0.203472	0.0029216	0.00682288	0.0379298	0.337015	7.08178	0.335934	10.7224	0.0703078	0.00194795	0.0116866	0.00115412	0.00181038	0.164374	0.023255	0.0668251	0.373786	0.0526956	0.00753834	0.52329	0.0145136	0.0222111	0.0064633	0.00636842	0.0110121	0.00718169
344	1	1	HT	7	0.00335154	0.0137225	0.0130247	0.00335868	0.00398744	0.00277495	0.00235669	0.00634284	0.216911	0.0417349	0.0252498	0.00507865	0.0312222	1.53517	0.123544	0.0179072	0.499523	0.186022	0.124719	0.264301	0.00488477	0.0138182	0.0333545	0.626568	6.81986	0.455023	17.176	0.141487	0.00309205	0.0160098	0.00225407	0.00194646	0.118761	0.0247818	0.0749903	0.267116	0.0905389	0.0141393	0.727846	0.0168201	0.0113789	0.0180085	0.00391631	0.00738732	0.0119068
345	1	2	HT	7	0.00992531	0.0131347	0.00499791	0.00516143	0.00421029	0.0071205	0.00253629	0.011572	0.1268	0.0322711	0.0166998	0.00343994	0.0281658	1.62091	0.0952541	0.00576104	0.471026	0.172247	0.127338	0.118686	0.00342121	0.00947528	0.0137746	0.248453	8.46436	0.534659	19.3055	0.0734817	0.00260708	0.0104833	0.00303182	0.00265899	0.114123	0.0142353	0.0935871	0.52049	0.163101	0.0115753	0.819417	0.0187715	0.0111181	0.0132725	0.00869153	0.00920314	0.0115983
346	1	3	HT	7	0.00805141	0.0121324	0.011154	0.00500165	0.00360205	0.00596364	0.00195049	0.0072848	0.200777	0.0366572	0.0253496	0.00416854	0.0389436	1.72649	0.0987282	0.0105491	0.286723	0.26233	0.0764724	0.178567	0.00330236	0.00975629	0.0121863	0.234031	7.05219	0.248987	8.13398	0.101352	0.0011569	0.00653671	0.00233421	0.00126102	0.1273	0.0118554	0.0431929	0.326068	0.00723409	0.0147286	0.872789	0.0156956	0.025711	0.0119099	0.00530246	0.011051	0.00741013
347	2	1	HT	7	0.00521665	0.00838776	0.00634867	0.00220199	0.00325862	0.00315004	0.00153455	0.0063732	0.169782	0.0815048	0.0435358	0.00819059	0.0305068	1.63131	0.102283	0.0117911	0.36645	0.21188	0.103949	0.180183	0.00348088	0.00556998	0.0294103	0.401371	6.52297	0.328823	12.9821	0.17882	0.00137189	0.0225364	0.00234409	0.00170378	0.12156	0.0105111	0.0884681	0.214352	0.0325902	0.00835562	0.621776	0.0120418	0.0132498	0.00859755	0.00371693	0.00637976	0.00757214
348	2	2	HT	7	0.00486582	0.0106722	0.00544135	0.00226752	0.00351634	0.00464036	0.00175685	0.00752125	0.151117	0.0269826	0.0213163	0.00443602	0.0365976	1.94737	0.0685176	0.00663757	0.337682	0.240116	0.0994147	0.22687	0.00169786	0.0055936	0.0159895	0.286673	6.89686	0.396737	14.5072	0.0577693	0.0011823	0.00679677	0.0018394	0.00131599	0.0997828	0.0212782	0.0803364	0.264496	0.0335258	0.00522185	0.570731	0.015339	0.00886527	0.00950496	0.00469302	0.00649298	0.00831128
349	2	3	HT	7	0.00630955	0.0116798	0.00385547	0.00431959	0.00268028	0.00529624	0.00211144	0.00768823	0.0952777	0.0339103	0.0129249	0.00610556	0.0319938	1.7568	0.073312	0.00563701	0.293771	0.203459	0.0783271	0.150082	0.00212268	0.0072552	0.0199643	0.332492	7.36498	0.335864	11.783	0.0784299	0.00144792	0.00901404	0.00186276	0.0014074	0.088541	0.0173745	0.0700112	0.375601	0.0123738	0.00792005	0.676015	0.0169928	0.0121852	0.00721419	0.00522752	0.00748758	0.00692537
350	1	2	HT	8	0.00591564	0.0132403	0.00430171	0.00215522	0.00359324	0.00445875	0.00281574	0.0091682	0.139219	0.0321851	0.00855983	0.00579839	0.0236918	1.42949	0.100653	0.00784644	0.387541	0.19064	0.0959008	0.234972	0.00256013	0.00730881	0.011879	0.237426	6.55056	0.397973	14.3179	0.0787323	0.00138448	0.0084938	0.0021482	0.00114503	0.122259	0.0199899	0.0587663	0.248299	0.0740625	0.0157737	0.860985	0.0140771	0.0116555	0.0260773	0.00730227	0.00922025	0.0140889
351	1	3	HT	8	0.00488848	0.0069057	0.00545076	0.00139025	0.00267066	0.0037214	0.00173127	0.00597433	0.133512	0.037442	0.0176743	0.00483947	0.0267703	1.30111	0.0673674	0.00540165	0.248482	0.198506	0.0690482	0.0970224	0.00511775	0.0130982	0.0233095	0.24829	4.61347	0.230998	7.13825	0.048387	0.00169464	0.00928073	0.00199316	0.00143001	0.0683201	0.00842845	0.0331697	0.196491	0.0150703	0.00803377	0.532188	0.00914905	0.0162072	0.00838128	0.0037225	0.00706319	0.00519024
352	2	1	HT	8	0.00674659	0.0085629	0.00307809	0.00275957	0.00483242	0.00471586	0.00218491	0.00650849	0.161392	0.0537973	0.0329741	0.00580676	0.0339144	1.76275	0.0917158	0.0127157	0.337903	0.222238	0.100948	0.131828	0.00347167	0.0109471	0.0201966	0.275656	6.34772	0.337914	11.6601	0.144492	0.0012964	0.0176539	0.00275482	0.00165814	0.143045	0.00651433	0.0611316	0.213715	0.0465189	0.00823417	0.603315	0.0124809	0.0165147	0.0115889	0.00436699	0.00882545	0.00689421
353	2	2	HT	8	0.00565231	0.00664206	0.00360216	0.00255965	0.00416798	0.00434853	0.00171285	0.0072015	0.140833	0.0438226	0.0161498	0.0055745	0.033094	1.85668	0.102382	0.014168	0.393227	0.218459	0.0825532	0.241572	0.00500492	0.00537222	0.024181	0.39177	6.84807	0.372457	13.4389	0.0857969	0.00250669	0.00818131	0.00314097	0.00183323	0.129814	0.0233285	0.081569	0.258099	0.0593808	0.00833864	0.684019	0.0132981	0.0164941	0.00895737	0.00398176	0.00760542	0.00863912
354	2	3	HT	8	0.011065	0.011299	0.00415885	0.00380234	0.0029852	0.00543023	0.00219963	0.0080998	0.195577	0.0655738	0.015929	0.00668236	0.041238	2.0401	0.102667	0.00720775	0.371579	0.266891	0.0987254	0.136298	0.00538357	0.0112494	0.0198549	0.284052	7.06141	0.380605	13.2554	0.121959	0.0016488	0.0131	0.0030579	0.00209766	0.176352	0.027944	0.0692998	0.314807	0.0295505	0.00847344	0.71803	0.0151257	0.0224557	0.00965046	0.00545593	0.00857658	0.00811902
355	1	2	HT	9	0.00225819	0.00852794	0.00342926	0.00191206	0.00395681	0.00502918	0.00278325	0.00896733	0.204455	0.0557859	0.0261212	0.00585357	0.0242347	1.42964	0.10183	0.0127066	0.433805	0.206613	0.129589	0.187724	0.00557074	0.00652397	0.0210053	0.279795	7.84025	0.481299	17.7697	0.125874	0.000909785	0.0179961	0.00220278	0.00146629	0.19111	0.0247654	0.0911031	0.364895	0.108086	0.00990788	0.609189	0.0147747	0.0106015	0.00984545	0.00472418	0.00645602	0.00936188
356	1	3	HT	9	0.00828994	0.01288	0.00274808	0.00379062	0.00357999	0.00656552	0.00250389	0.00915629	0.132754	0.0326224	0.0126027	0.00620938	0.0305123	1.47257	0.0608886	0.00623423	0.240979	0.189301	0.0825396	0.134397	0.00548781	0.0124355	0.0242611	0.691369	6.28967	0.328643	10.5179	0.0954697	0.00306966	0.0150108	0.00396598	0.00130378	0.0766989	0.0119675	0.0482496	0.344181	0.0207244	0.00840261	0.587402	0.0109516	0.0131501	0.00793149	0.003727	0.00793673	0.00575996
357	2	1	HT	9	0.00807927	0.0092578	0.00460326	0.00143136	0.00472661	0.00380174	0.00200648	0.00713811	0.148084	0.0777467	0.0385524	0.0092982	0.0254553	1.4179	0.10677	0.0112673	0.432334	0.16209	0.0936107	0.166759	0.00456048	0.00972485	0.0253298	0.320538	6.07732	0.43649	15.6433	0.170873	0.00255856	0.02072	0.00216493	0.00150917	0.107846	0.0111377	0.0789792	0.157401	0.0221827	0.00984568	0.581604	0.0112635	0.00869609	0.0117829	0.00330477	0.00662568	0.00787379
358	2	2	HT	9	0.00628486	0.0102033	0.00443047	0.00211849	0.00465683	0.0057775	0.00204298	0.00804171	0.155934	0.0318465	0.0107742	0.00376428	0.0325475	1.62248	0.10619	0.00834859	0.35739	0.209172	0.118648	0.187499	0.00351871	0.00537061	0.0142165	0.210796	7.9226	0.393923	13.7683	0.0704941	0.0014498	0.00916419	0.00239624	0.00180114	0.0905066	0.0176762	0.0677487	0.316672	0.0753297	0.00865158	0.595156	0.0123167	0.0107946	0.00974872	0.00393148	0.00485113	0.00778444
359	2	3	HT	9	0.00798474	0.0120371	0.00746887	0.00201514	0.00417542	0.00523817	0.00181947	0.00592457	0.147285	0.0361219	0.0186028	0.00455183	0.0287736	1.39336	0.092018	0.00746252	0.309572	0.166886	0.0846368	0.167536	0.00319307	0.00942366	0.0101003	0.221642	6.69237	0.321417	9.94609	0.108421	0.00137541	0.014814	0.00258252	0.000884814	0.092401	0.00968475	0.0470788	0.181699	0.0213305	0.0089755	0.567953	0.0132137	0.0121182	0.0130522	0.00400151	0.00798919	0.00776598
360	1	1	HT	10	0.00929119	0.00739116	0.00324363	0.00226347	0.00339647	0.00457145	0.00262033	0.0082745	0.18313	0.0377777	0.0193467	0.00480995	0.036553	1.81528	0.0966672	0.00959886	0.378144	0.262778	0.114145	0.297957	0.00365786	0.00696483	0.00882286	0.193929	6.38112	0.40347	14.7434	0.0673405	0.00191589	0.0155268	0.00248043	0.000889685	0.218847	0.0181907	0.0688574	0.442557	0.0944018	0.0125048	0.611332	0.0200888	0.0107425	0.0209679	0.0119731	0.00925617	0.0128121
361	1	2	HT	10	0.00888911	0.00916349	0.00326125	0.0013702	0.00393405	0.0041366	0.00236824	0.00774745	0.180693	0.0411535	0.0227084	0.00456474	0.0313959	1.78276	0.109044	0.0120677	0.395972	0.254608	0.102171	0.193367	0.00292711	0.00581548	0.0243288	0.284496	7.58881	0.384311	13.1094	0.0842008	0.00235251	0.017604	0.0020931	0.00159711	0.0936324	0.0189223	0.0574784	0.252232	0.0666477	0.0134472	0.676581	0.0141064	0.0143371	0.0217476	0.00618577	0.00861715	0.0118831
362	1	3	HT	10	0.0112986	0.0139847	0.00256863	0.00603213	0.00458194	0.0075501	0.00306662	0.0104104	0.152812	0.0804537	0.0544667	0.0109085	0.0561208	2.11019	0.100486	0.0141582	0.397269	0.240904	0.122032	0.243995	0.00608208	0.00884605	0.0217772	0.309313	7.90399	0.400453	12.3986	0.177835	0.00301369	0.0326755	0.00279695	0.00196378	0.143205	0.032225	0.0663398	0.35944	0.0588916	0.0115593	0.711654	0.0175926	0.0191703	0.0136984	0.00540894	0.0129362	0.0100691
363	2	1	HT	10	0.00821109	0.0138114	0.0023738	0.00246068	0.00384605	0.00596283	0.00292468	0.00992068	0.27738	0.0299859	0.0125893	0.00528589	0.0457835	2.36569	0.0982468	0.00509278	0.368132	0.329224	0.103609	0.215415	0.0032469	0.00808797	0.0194394	0.269804	9.0498	0.396845	14.0269	0.0608419	0.00188951	0.0122217	0.00194313	0.00166611	0.171908	0.0188484	0.0736643	0.403494	0.0205457	0.0149328	0.77564	0.0227362	0.0157026	0.011393	0.00402708	0.00960575	0.0094081
364	2	2	HT	10	0.0118737	0.0114324	0.00341721	0.00262277	0.00390233	0.00709198	0.00302023	0.0133098	0.354909	0.0257346	0.00209211	0.00571127	0.0458922	2.66508	0.138807	0.00428737	0.325069	0.37852	0.12517	0.29645	0.00258464	0.00279923	0.0454387	0.334223	8.75853	0.378508	13.115	0.0275429	0.00185006	0.00076976	0.00123072	0.000597374	0.183232	0.0213793	0.0669115	0.334053	0.0623197	0.0115129	0.771047	0.0151675	0.0277204	0.0104159	0.00733801	0.0184619	0.0110604
365	2	3	HT	10	0.00580615	0.00680218	0.00224845	0.00156157	0.00185559	0.00300772	0.00111589	0.00414421	0.21753	0.0455105	0.0136014	0.00341289	0.0329378	1.41688	0.0570645	0.0116817	0.153838	0.235739	0.0852156	0.141249	0.00237228	0.00175396	0.0300847	0.264474	3.81755	0.149788	4.8128	0.0918698	0.000455972	0.0121227	0.00134471	0.000479866	0.0469591	0.00544429	0.0194327	0.150767	0.0113899	0.00647365	0.346034	0.00704803	0.0178756	0.00795102	0.00373344	0.00681002	0.00469676
366	1	1	HT	11	0.00407281	0.0115481	0.00525783	0.00320422	0.00461946	0.0031145	0.00231626	0.00717114	0.186833	0.0247121	0.00611937	0.00211937	0.0296227	1.69734	0.141341	0.0123836	0.420002	0.234849	0.12409	0.222778	0.00275744	0.00395314	0.0278992	0.184071	6.44454	0.43542	16.6145	0.0342387	0.00127816	0.0057466	0.000796468	0.000819238	0.28571	0.0204494	0.0720207	0.933664	0.470799	0.014517	0.53452	0.0143192	0.0101797	0.0627762	0.0121904	0.00746626	0.0241188
367	1	2	HT	11	0.00736747	0.00705389	0.00384685	0.00208197	0.00454387	0.00457904	0.0030843	0.0103923	0.296245	0.0344021	0.0191248	0.005479	0.0289722	1.62871	0.120902	0.0183162	0.38993	0.278199	0.145664	0.271735	0.00405763	0.0106688	0.0690998	0.454059	8.08444	0.516148	16.8696	0.0674537	0.00204147	0.00897161	0.00147258	0.00104712	0.166929	0.0225658	0.0714087	0.250161	0.106031	0.0120833	0.671574	0.0141919	0.0100195	0.0117927	0.00469089	0.00690374	0.00746666
368	1	3	HT	11	0.00378636	0.00612441	0.00294331	0.0012329	0.00253069	0.00303424	0.00227439	0.00723706	0.190953	0.0366204	0.0073299	0.00359397	0.024578	0.997247	0.0751926	0.00663342	0.240641	0.137726	0.0995278	0.139685	0.00174995	0.00810761	0.0250365	0.250971	3.94864	0.284194	10.0612	0.045715	0.00098025	0.00248564	0.00107033	0.000929794	0.0644851	0.0114495	0.0371659	0.160336	0.057272	0.00498502	0.311555	0.00551772	0.00919892	0.00564846	0.00235911	0.00479196	0.00488408
369	2	1	HT	11	0.00543747	0.00791474	0.00368227	0.00224152	0.00360318	0.00547887	0.00220415	0.00810812	0.194793	0.0404417	0.00745197	0.00420582	0.0423286	2.07486	0.109111	0.00813649	0.298441	0.253921	0.0865333	0.147469	0.00339731	0.00550641	0.0280857	0.248665	7.05387	0.325571	10.5724	0.0589583	0.00171439	0.00957929	0.000689173	0.00157259	0.0733135	0.00748966	0.0479191	0.239712	0.0217352	0.00714293	0.541322	0.0116753	0.0156356	0.00908004	0.00362012	0.00879197	0.00675967
370	2	2	HT	11	0.00733445	0.00611804	0.00460943	0.00172917	0.0035206	0.002832	0.00165821	0.00591819	0.397608	0.0435119	0.00442103	0.00536424	0.0423651	2.33466	0.136821	0.00319334	0.257151	0.382276	0.164032	0.291813	0.004222	0.00667929	0.0546957	0.343029	6.2551	0.28304	11.4673	0.0665631	0.00280186	0.00613318	0.00158198	0.00075247	0.0958788	0.0110734	0.044835	0.180019	0.0285774	0.00825853	0.570318	0.0122376	0.00843359	0.0120612	0.00391118	0.00495226	0.00970107
371	2	3	HT	11	0.00812674	0.00920963	0.00596642	0.00237513	0.0049327	0.00511062	0.00223126	0.00812427	0.205239	0.0502096	0.00530341	0.00449811	0.0470804	2.17816	0.131457	0.0233496	0.524166	0.326051	0.155724	0.228523	0.00472895	1.36138e-05	0.0546001	0.36488	8.83273	0.541546	18.2116	0.0549986	0.00131924	0.00530374	0.00196663	0.00112796	0.196356	0.0284085	0.0845472	0.330491	0.0799688	0.0102702	0.684231	0.0172207	0.014503	0.0167068	0.00421645	0.00824623	0.0112908
372	1	2	HT	12	0.00749348	0.00847708	0.00265476	0.00275775	0.00387982	0.00478297	0.00358477	0.0107277	0.212998	0.029416	0.0118283	0.00249887	0.028262	1.36874	0.139181	0.0170029	0.408526	0.202399	0.121839	0.270881	0.00181389	0.0100309	0.0114397	0.204274	8.54709	0.482789	15.2141	0.0553416	0.00118048	0.0105734	0.00121067	0.000703154	0.142625	0.0278933	0.0835115	0.255995	0.035289	0.0142117	0.771093	0.0135381	0.0127249	0.010987	0.00227747	0.00656894	0.00548751
373	1	3	HT	12	0.00404367	0.00581877	0.00463114	0.000948869	0.00326436	0.00253286	0.00145975	0.00471237	0.151845	0.0453319	0.0157505	0.00550735	0.0189492	1.0199	0.096311	0.00886313	0.282447	0.14371	0.079233	0.204223	0.00397683	0.00998737	0.0582579	0.484603	4.2978	0.217026	7.5605	0.0667264	0.000999995	0.00943385	0.00154214	0.00153177	0.0701971	0.0116931	0.036778	0.0956868	0.0196455	0.00993783	0.467789	0.00931576	0.010435	0.00935284	0.00182262	0.00448182	0.00409594
374	2	1	HT	12	0.0194875	0.0114141	0.00746448	0.00439373	0.0058673	0.00766649	0.00305445	0.0105983	0.61237	0.0212634	0.00209602	0.00332145	0.0445039	2.49986	0.180364	0.0117017	0.423851	0.39739	0.207357	0.424778	0.00222228	0.00353241	0.0370627	0.290203	9.72292	0.445917	15.2521	0.0421813	0.000980226	0.00193251	0.00080555	0.000814851	0.153299	0.0177966	0.0685688	0.311863	0.0376654	0.0167864	0.915043	0.019921	0.015837	0.00973312	0.00578441	0.00825709	0.00642091
375	2	2	HT	12	0.00878055	0.0144275	0.0037183	0.00365489	0.00350457	0.00423928	0.00198301	0.00748	0.23782	0.0333385	0.0150307	0.00460451	0.0382198	2.04704	0.112453	0.0125494	0.29888	0.3103	0.124099	0.234663	0.00477322	0.00414308	0.0702094	0.618289	6.95789	0.374182	12.811	0.0528023	0.000428414	0.00437877	0.00151834	0.00164627	0.13207	0.0126529	0.0829938	0.416442	0.0896383	0.00832475	0.65746	0.0173379	0.00908523	0.00757382	0.0048403	0.00717259	0.00570117
376	2	3	HT	12	0.0164901	0.0174932	0.00726088	0.0058137	0.00576557	0.00804311	0.00260546	0.0102815	0.397383	0.0573334	0.00649865	0.00327943	0.050301	2.7718	0.174597	0.0153549	0.523127	0.411803	0.172841	0.312568	0.00292505	0.00434209	0.0197819	0.213541	10.6231	0.435701	15.3622	0.0935687	0.00059929	0.00626184	0.00122899	0.000624309	0.201194	0.0217406	0.0910661	0.364311	0.0172218	0.0164191	1.1696	0.0205723	0.0176485	0.0105096	0.00433428	0.00847166	0.00646334
377	1	1	HT	13	0.00647753	0.0104885	0.00266467	0.00247659	0.00298999	0.00485134	0.00299684	0.0104837	0.194783	0.0903918	0.0271086	0.00582947	0.0274533	1.65046	0.11691	0.0125188	0.355066	0.205909	0.17948	0.204264	0.00497285	0.0121622	0.0491044	0.517863	5.76175	0.402366	15.9024	0.0928955	0.00183301	0.0192231	0.00247333	0.00188344	0.258907	0.0276255	0.0914691	0.269047	0.023147	0.0104205	0.560018	0.0157168	0.0246497	0.0272686	0.00669806	0.00894268	0.00903964
378	1	2	HT	13	0.00815785	0.0111548	0.00300896	0.00608095	0.00586923	0.00887223	0.00292317	0.0111898	0.249325	0.089349	0.0424331	0.0079965	0.0372508	2.22885	0.137154	0.00844188	0.444258	0.295821	0.128882	0.278348	0.00831255	0.0130417	0.0826537	0.843965	9.9194	0.437041	17.845	0.139767	0.00237305	0.0118339	0.00449573	0.00381639	0.248699	0.021547	0.0963521	0.660385	0.208935	0.0143605	0.969774	0.0194677	0.0137691	0.00986878	0.00612947	0.00687034	0.00545953
379	1	3	HT	13	0.00861329	0.00913295	0.00201558	0.00301841	0.00365788	0.00640207	0.001699	0.00625494	0.127707	0.0428114	0.0110215	0.00430304	0.0281992	1.19788	0.0823446	0.0129632	0.244598	0.154012	0.0796502	0.0834552	0.0029154	0.0101672	0.024184	0.226068	6.16569	0.272613	8.05854	0.0560234	0.000803787	0.011798	0.00138433	0.00118942	0.0605043	0.0123439	0.0455042	0.257846	0.0209511	0.00897477	0.607676	0.0133048	0.0184847	0.00743546	0.00295783	0.00624519	0.00372195
380	2	1	HT	13	0.00435884	0.00759282	0.00204195	0.00124046	0.00366295	0.00273254	0.00145918	0.00439987	0.125438	0.0450201	0.00547979	0.00519635	0.0209148	1.07774	0.0912939	0.013458	0.289066	0.138692	0.0870574	0.156904	0.00252274	0.0109237	0.0360251	0.227165	4.8984	0.287071	9.88025	0.054748	0.00271368	0.00559987	0.0015455	0.000964427	0.0965929	0.0171151	0.0482596	0.136884	0.0154756	0.00695703	0.469094	0.0106794	0.0101334	0.0081186	0.00106789	0.00477237	0.0038258
381	2	2	HT	13	0.00538304	0.0109003	0.00410268	0.00312711	0.00225137	0.00321369	0.00116593	0.00569031	0.109721	0.0625162	0.0200123	0.0043763	0.0272074	1.4357	0.0825339	0.00612888	0.304445	0.161115	0.0694406	0.107197	0.00373186	0.0097322	0.0349426	0.284372	6.25977	0.306209	10.6699	0.11102	0.000871767	0.00923365	0.00242215	0.00108749	0.0535701	0.014473	0.0625861	0.224213	0.0157506	0.00690421	0.509247	0.0156547	0.0102355	0.0090884	0.0038719	0.00573191	0.0056478
382	2	3	HT	13	0.00823178	0.011664	0.002992	0.004805	0.00343544	0.0086236	0.0019467	0.00994378	0.14312	0.0268104	0.00340107	0.00481922	0.0428458	1.83734	0.105617	0.0126606	0.35614	0.238188	0.13338	0.141089	0.0014681	0.00798525	0.0440646	0.187521	9.06685	0.4164	12.1421	0.0428585	0.0052744	0.00737426	0.000893196	0.000872583	0.0907109	0.0164683	0.075494	0.442274	.	0.0100014	0.741128	0.0224805	0.0269535	0.0176099	0.00490105	0.00984686	0.00699688
383	1	1	HT	14	0.00806549	0.00938297	0.00659534	0.00257771	0.00343581	0.00266842	0.00284776	0.00793647	0.14756	0.0332136	0.00578336	0.00263655	0.0285442	1.83149	0.12907	0.0202205	0.446523	0.254042	0.123442	0.229806	0.00347771	0.00996221	0.0443068	0.241496	6.76876	0.402695	16.237	0.0478345	0.00152966	0.00803432	0.00114409	0.000973683	0.317231	0.0250001	0.0968415	0.219922	0.0473069	0.013179	0.694903	0.0165531	0.00920181	0.016183	0.00399325	0.00522748	0.00867272
384	1	2	HT	14	0.00729381	0.0121466	0.00454068	0.00272272	0.00443209	0.00375428	0.00256614	0.00674598	0.179465	0.0550521	0.0339488	0.00733144	0.0275644	1.34083	0.0980096	0.0117032	0.363024	0.182956	0.101333	0.210887	0.00507934	0.00384758	0.0575053	0.343243	6.34936	0.396451	13.217	0.0820791	0.00122346	0.0087664	0.00163895	0.00132534	0.116825	0.0157396	0.0614734	0.242514	0.0562009	0.0131102	0.591781	0.0141543	0.0117187	0.0184698	0.00603398	0.00884794	0.0110157
385	1	3	HT	14	0.0081955	0.00595976	0.00363224	0.002189	0.00248901	0.00424376	0.00229081	0.00688614	0.152838	0.0353468	0.0100617	0.00470781	0.025503	1.19886	0.0803545	0.00685259	0.237478	0.163379	0.066544	0.158905	0.0021828	0.00345515	0.0346105	0.371694	5.28816	0.250486	7.90775	0.0532369	0.00216235	0.00382066	0.00209298	0.00174367	0.0846519	0.00994369	0.0462278	0.193377	0.0249177	0.00695576	0.443749	0.00931936	0.0131041	0.007974	0.00426473	0.00457502	0.00416678
386	2	1	HT	14	0.00898172	0.0121857	0.00311924	0.0044856	0.00380167	0.00502816	0.00266993	0.00970225	0.331324	0.0350458	0.0208433	0.00438536	0.0552885	2.87303	0.125933	0.015451	0.409787	0.377702	0.132547	0.327394	0.00530903	0.00446825	0.0322281	0.346597	9.36225	0.390118	14.8431	0.0722609	0.000818799	0.00637632	0.00138477	0.00075774	0.197408	0.0233907	0.0924075	0.349316	0.038803	0.0110383	0.844279	0.0213977	0.0132709	0.0102981	0.00406253	0.00981035	0.00846503
387	2	2	HT	14	0.0088268	0.0136177	0.00643318	0.00268591	0.00347797	0.00394438	0.00252421	0.00974782	0.203077	0.0292494	0.00794414	0.0039998	0.0386841	2.3395	0.109057	0.0120187	0.419559	0.306496	0.142806	0.161814	0.00359501	0.00910122	0.0391197	0.289099	9.08481	0.44361	16.132	0.0496138	0.00362664	0.00703793	0.00296923	0.0017832	0.220333	0.0284849	0.0940147	0.256917	0.0391397	0.0109694	0.858925	0.0199143	0.011855	0.0153589	0.00406895	0.00742627	0.0082926
388	2	3	HT	14	0.00745422	0.00645491	0.00528814	0.00334857	0.00504051	0.00497421	0.00229194	0.00980538	0.213638	0.0791602	0.0216622	0.00878228	0.0451107	2.3405	0.129355	0.0146363	0.465685	0.294806	0.139572	0.340136	0.00359258	0.00929552	0.0420059	0.422111	9.31916	0.517719	18.3502	0.132863	0.00129828	0.0147435	0.00155154	0.00115353	0.125732	0.0290865	0.0986317	0.283231	0.0367844	0.0104258	0.774971	0.0220586	0.0146211	0.0122837	0.00384591	0.00772897	0.00834819
389	1	2	HT	15	0.0086131	0.00591442	0.00259996	0.00206944	0.00378294	0.00371423	0.0029471	0.00905891	0.178926	0.0279902	0.00595381	0.00280338	0.0283051	1.3001	0.0810437	0.00847296	0.253839	0.204473	0.0816923	0.129594	0.0011685	0.00438974	0.0262183	0.198108	4.70094	0.278331	8.17996	0.0409727	0.00233734	0.00739446	0.00180532	0.000468619	0.0868449	0.00849262	0.0352175	0.208554	0.0392544	0.00936458	0.499571	0.00964312	0.0158607	0.0100055	0.00341285	0.00797551	0.00617529
390	1	3	HT	15	0.0085494	0.0113885	0.00255743	0.00306171	0.0029431	0.0040405	0.00237677	0.00833212	0.170937	0.0539444	0.0158908	0.00744708	0.0287779	1.32477	0.0910015	0.00859158	0.260778	0.190128	0.0978171	0.13305	0.00513705	0.0072602	0.0320796	0.291535	5.92102	0.34534	10.6196	0.109234	0.00103498	0.00981968	0.00224734	0.000735498	0.0946843	0.0156131	0.0481865	0.231568	0.0422341	0.0199263	0.710383	0.0109542	0.0105021	0.00790915	0.00262718	0.0075081	0.00614975
391	2	1	HT	15	0.0152544	0.0214638	0.00521179	0.00828806	0.00386608	0.0102518	0.00241584	0.0148616	0.279876	0.0258827	0.0114307	0.00215005	0.0610272	3.78962	0.158064	0.0187038	0.593616	0.433965	0.194437	0.297451	0.00174167	0.00602608	0.0188942	0.217152	14.38	0.617479	25.2634	0.0619733	0.00178367	0.0108175	0.0013614	0.000660293	0.20491	0.0438786	0.11971	0.847414	0.0216313	0.0297026	1.36	0.0420633	0.0212729	0.00964773	0.00825881	0.00965533	0.0088495
392	2	2	HT	15	0.00394724	0.00681451	0.00301326	0.00272245	0.00380731	0.00402091	0.00167435	0.00596606	0.186502	0.0378357	0.0118926	0.00525814	0.0367933	1.91588	0.104104	0.00650619	0.344839	0.288214	0.118403	0.252507	0.00252342	0.00608428	0.0482441	0.375343	6.25607	0.335632	12.0757	0.0566707	0.000917478	0.00936799	0.00169794	0.000711536	0.216062	0.0121329	0.0594537	0.236172	0.0124076	0.00945114	0.535419	0.0145468	0.0169044	0.0101887	0.00383001	0.0073466	0.00673296
393	2	3	HT	15	0.0119258	0.0137827	0.00422327	0.00575012	0.00607913	0.00569658	0.00264811	0.00991278	0.327122	0.0252856	0.00621331	0.00287285	0.0544902	2.7609	0.176628	0.0107597	0.506268	0.391702	0.193803	0.40361	0.00221665	0.000897982	0.0239331	0.228858	10.7563	0.528382	17.8874	0.0364111	0.00073659	0.0073594	0.000869922	0.000416153	0.127363	0.0430747	0.0796349	0.521027	0.161219	0.0222917	1.17255	0.0239722	0.0223544	0.0212291	0.00848651	0.0114925	0.0174665
394	1	1	HT	16	0.00690286	0.00936304	0.00338335	0.00275253	0.00210297	0.0037184	0.00223545	0.00731588	0.157552	0.077015	0.0175694	0.00834341	0.0278947	1.74691	0.0872668	0.00595839	0.395181	0.191188	0.0963735	0.252576	0.00381284	0.00989572	0.0271195	0.274204	6.21297	0.403113	15.5123	0.125036	0.0013749	0.00927967	0.00229414	0.0014215	0.217599	0.0266018	0.0719153	0.255389	0.0392442	0.00893262	0.575289	0.0194306	0.0120583	0.0133743	0.00617959	0.00719216	0.0110869
395	1	2	HT	16	0.003958	0.00652352	0.00325859	0.00283636	0.00379787	0.00388606	0.00215317	0.00737994	0.169879	0.0639603	0.0313817	0.00753384	0.0279022	1.36748	0.106659	0.00626533	0.380982	0.197524	0.103794	0.166893	0.00575681	0.0198227	0.0720914	0.673505	6.86146	0.403283	12.7241	0.0838001	0.00288516	0.0149869	0.00264642	0.00273153	0.114455	0.0116975	0.061564	0.206605	0.0437257	0.00820769	0.615312	0.0139541	0.0137193	0.00989628	0.003057	0.00576432	0.0075793
396	1	3	HT	16	0.0057663	0.00967393	0.00370462	0.00258093	0.00339113	0.00407593	0.001639	0.00498274	0.148282	0.0225601	0.00806205	0.00405471	0.0291176	1.40598	0.101043	0.00890147	0.295578	0.179337	0.0819983	0.123978	0.00165542	0.00295655	0.0165493	0.16832	5.49329	0.289421	10.2438	0.0455014	0.00185476	0.00577141	0.00120294	0.000644133	0.0696591	0.0120318	0.0514385	0.156695	0.0293072	0.00724511	0.569178	0.011186	0.0150187	0.0107048	0.00404939	0.00600936	0.00778214
397	2	1	HT	16	0.00698507	0.0126322	0.00312415	0.00291113	0.00363061	0.00530888	0.00169229	0.00702708	0.179697	0.052852	0.0268262	0.00806232	0.0388678	1.91935	0.10057	0.0060099	0.399593	0.253539	0.0968935	0.116448	0.00412372	0.0134691	0.0302259	0.335117	7.8286	0.414005	13.3475	0.106329	0.00281713	0.0168331	0.00179582	0.00182174	0.113485	0.0136107	0.0709054	0.222565	0.0270046	0.00857404	0.624948	0.0173357	0.0159004	0.00993522	0.00370171	0.00865006	0.00795999
398	2	2	HT	16	0.00624893	0.00944066	0.00371764	0.0016745	0.00373004	0.00548068	0.00231978	0.00812147	0.146789	0.0264172	0.00804046	0.00294367	0.0343754	1.93833	0.0992669	0.0113572	0.412622	0.240178	0.102389	0.103794	0.00143014	0.00674699	0.0188642	0.209786	8.41105	0.435747	14.3475	0.05349	0.0012064	0.00989852	0.000936434	0.000531245	0.103834	0.0235924	0.0728299	0.25823	0.050778	0.00846845	0.716614	0.016821	0.0130654	0.0153474	0.00432071	0.00813241	0.0089627
399	2	3	HT	16	0.00930205	0.00904399	0.0035349	0.00314705	0.00265025	0.0047538	0.00255723	0.00813006	0.101167	0.0506365	0.0223944	0.00611276	0.0464106	2.06808	0.0738012	0.00863453	0.34122	0.226393	0.0667568	0.137224	0.00299124	0.0120087	0.0232122	0.331219	7.18776	0.353334	10.4664	0.107352	0.00137522	0.0113022	0.00238078	0.00168796	0.103157	0.021194	0.0567639	0.271613	0.0186923	0.00730198	0.546063	0.0137915	0.0134243	0.0101861	0.0041028	0.00793309	0.00593079
400	1	1	HT	17	0.0039104	0.0104909	0.00843049	0.00297423	0.00440592	0.00251384	0.00229848	0.00608406	0.154014	0.0485622	0.0133101	0.00354	0.0191091	1.07769	0.113496	0.0224506	0.490113	0.158055	0.117552	0.202863	0.00214177	0.00945277	0.0396305	0.276037	6.20308	0.384674	14.62	0.0620752	0.00080468	0.00973285	0.00164597	0.000863267	0.13447	0.0249194	0.0659691	0.370585	0.102039	0.0158174	0.773329	0.0177398	0.00780563	0.0177728	0.00266978	0.00536679	0.00860637
401	1	2	HT	17	0.00431818	0.0114868	0.00396107	0.00297654	0.0035367	0.00528191	0.00212525	0.00675133	0.127838	0.0660363	0.0389979	0.0109612	0.0312672	1.46992	0.0937826	0.0112234	0.363988	0.195051	0.081378	0.123391	0.00583844	0.0182282	0.0280998	0.328596	7.00262	0.359071	11.8935	0.141614	0.00268705	0.0170539	0.00272173	0.00195185	0.0834039	0.0163679	0.0681404	0.297209	0.0287779	0.00842237	0.576559	0.01495	0.0193376	0.0107148	0.00498273	0.00721272	0.00483418
402	1	3	HT	17	0.00488646	0.0129663	0.00261097	0.00404267	0.00240247	0.00658586	0.00247385	0.012438	0.110602	0.0354467	0.00814329	0.0101442	0.0338036	1.56883	0.0660216	0.00391587	0.257144	0.186573	0.0654071	0.116316	0.00197442	0.0079477	0.0300103	0.316836	5.85256	0.338857	10.832	0.0746474	0.00125854	0.0138111	0.00156925	0.00117707	0.0643605	0.0162686	0.0529138	0.369638	0.0166445	0.00770353	0.55589	0.0127244	0.0167109	0.0034527	0.00374764	0.0073545	0.00258974
403	2	1	HT	17	0.0065365	0.00855744	0.00204394	0.00217291	0.00398552	0.00610889	0.00184716	0.00795347	0.124783	0.0462102	0.0198307	0.00515459	0.0325209	1.60994	0.082719	0.00788486	0.323689	0.198901	0.0762543	0.10925	0.00204694	0.00583776	0.0338052	0.283414	6.86304	0.38322	12.3843	0.0595015	0.00156489	0.00465747	0.00133493	0.000861272	0.113584	0.0157866	0.0699962	0.239716	0.0062044	0.0083439	0.524255	0.0150609	0.0123143	0.00688678	0.0021354	0.00584247	0.00414122
404	2	2	HT	17	0.00636033	0.0176014	0.0127112	0.00590704	0.00573317	0.00514013	0.00239394	0.00920195	0.434012	0.0640877	0.0382287	0.0121145	0.0417866	2.21021	0.141305	0.0114413	0.369963	0.375257	0.194245	0.324386	0.00658091	0.0106634	0.116242	0.894495	9.49983	0.507464	18.0881	0.0929507	0.00174781	0.0168853	0.00303128	0.00156186	0.0772959	0.0327801	0.0792111	0.364632	0.00640042	0.0163622	0.936497	0.0167767	0.0145682	0.0115474	0.00386239	0.00782987	0.00842691
405	2	3	HT	17	0.00513562	0.00896326	0.0034272	0.00319757	0.00271778	0.0040788	0.00162675	0.00711138	0.0939111	0.0275209	0.0109882	0.00510534	0.0374595	2.1223	0.0763771	0.00624141	0.252268	0.213793	0.0554256	0.066125	0.00292108	0.00466821	0.0340276	0.307883	6.29851	0.281839	9.18537	0.0456865	0.00309253	0.0115239	0.00132683	0.000923268	0.0695323	0.015526	0.0542708	0.249102	0.026437	0.00908706	0.535231	0.0142683	0.0134538	0.00759477	0.00360591	0.00593144	0.00421257
406	1	1	HT	18	0.00771569	0.0179156	0.00668987	0.00478604	0.00304635	0.00395664	0.00345743	0.010551	0.163318	0.0435257	0.0131636	0.00505065	0.0309336	1.87969	0.110894	0.012101	0.489718	0.218999	0.135561	0.277974	0.00213582	0.00539611	0.0206432	0.246031	7.89402	0.533537	21.5338	0.0564212	0.00147506	0.0103047	0.00135568	0.000971987	0.237314	0.0448539	0.130157	0.371028	0.054876	0.014555	0.808963	0.0218378	0.00962484	0.0159017	0.00675865	0.00913529	0.0114086
407	1	2	HT	18	0.00755742	0.00909623	0.00334975	0.00194608	0.00314967	0.00447447	0.0038468	0.0102212	0.16753	0.0576605	0.0147604	0.0100911	0.0370535	1.85425	0.0887333	0.00985804	0.378275	0.217325	0.104567	0.218893	0.00358754	0.0119347	0.020931	0.268547	7.09516	0.440569	15.0434	0.092923	0.00199746	0.0117073	0.00192876	0.00248242	0.180423	0.0211856	0.0699208	0.305548	0.105021	0.00984673	0.580601	0.0152935	0.0101893	0.0117533	0.00283184	0.00575978	0.00571845
408	1	3	HT	18	0.00445327	0.012365	0.00401205	0.00413856	0.00282597	0.00521351	0.00303703	0.0107401	0.116723	0.0554849	0.0122459	0.00537348	0.0303518	1.53577	0.0811874	0.00851337	0.329822	0.170538	0.083027	0.199337	0.00239114	0.00461363	0.0212051	0.213057	6.68865	0.471278	15.2952	0.0659981	0.0010417	0.00953201	0.00129227	0.00126708	0.115283	0.0171999	0.0794262	0.333712	0.0286173	0.0101241	0.684658	0.0173388	0.0098854	0.00785018	0.00387999	0.00499633	0.00431767
409	2	1	HT	18	0.00787854	0.0102397	0.00321508	0.00249541	0.00396244	0.00537313	0.00238171	0.00913687	0.199872	0.0582917	0.00874932	0.00615601	0.047465	2.28575	0.125783	0.0166052	0.407436	0.289891	0.104462	0.276631	0.00290243	0.005879	0.0202764	0.241442	7.55543	0.408314	13.3614	0.111733	0.00134136	0.00779198	0.00204798	0.00125319	0.115132	0.022253	0.0876766	0.271155	0.0402149	0.00920043	0.71697	0.0159183	0.0176612	0.0088022	0.00414856	0.00701114	0.00606909
410	2	2	HT	18	0.0089895	0.0149131	0.00257571	0.00268016	0.00377118	0.0051602	0.0023366	0.00959607	0.128471	0.0492018	0.0109143	0.00484854	0.0339825	2.02603	0.0988516	0.00553516	0.385736	0.227383	0.094705	0.188978	0.00239875	0.00838767	0.0259604	0.225081	7.70671	0.368761	13	0.0685094	0.00103379	0.00724196	0.00151641	0.000710132	0.154907	0.011419	0.0771686	0.389394	0.035504	0.00864183	0.700392	0.01864	0.016169	0.0100546	0.00676553	0.0108922	0.00774026
411	2	3	HT	18	0.0061468	0.00809821	0.00793293	0.00532985	0.0062714	0.00509847	0.00362837	0.00840989	0.190144	0.0276431	0.00442034	0.00225279	0.035145	1.89818	0.121313	0.0222098	0.391634	0.256375	0.122023	0.220824	0.00136887	0.0100512	0.0179551	0.228849	7.38038	0.343237	12.0826	0.0617259	0.00127915	0.0061542	0.00170778	0.00127842	0.111229	0.0186742	0.0655823	0.207805	0.040688	0.0146786	0.775893	0.0147075	0.0154658	0.0167673	0.00305277	0.00899179	0.00767166
412	1	1	HT	19	0.0062015	0.00489232	0.00309247	0.00227242	0.00307051	0.00472515	0.00319632	0.0111148	0.131517	0.0270957	0.00189982	0.00319762	0.0362603	1.56465	0.0787317	0.0057592	0.328266	0.197878	0.0783203	0.182756	0.000874905	0.0035866	0.00680392	0.139884	5.50595	0.431776	14.1411	0.0352078	0.000771999	0.00474047	0.000644015	0.0013642	0.122175	0.0188592	0.0799408	0.319134	0.0708701	0.00988026	0.500352	0.0140526	0.00736034	0.00815218	0.00350157	0.00515155	0.00510619
413	1	2	HT	19	0.00742538	0.00870139	0.00335468	0.00245153	0.00461794	0.00553438	0.0030446	0.00911733	0.147645	0.0458049	0.00592913	0.0062214	0.0338761	1.68097	0.103274	0.0112096	0.41439	0.23961	0.121847	0.236647	0.00192462	0.00612858	0.028195	0.307094	6.59756	0.466142	15.8987	0.0541766	0.00135204	0.00638208	0.00120081	0.000932625	0.104464	0.0187028	0.07751	0.278934	0.0601039	0.0168162	0.75275	0.0138151	0.0127134	0.0157625	0.00780628	0.00860203	0.0105641
414	1	3	HT	19	0.0051966	0.00767801	0.00220628	0.00205114	0.00198251	0.00314645	0.00195997	0.0056227	0.146722	0.0419562	0.00740325	0.00431387	0.0292197	1.52439	0.0667541	0.00441557	0.162728	0.237292	0.0666157	0.16861	0.00247466	0.00377042	0.0200419	0.202901	3.43546	0.187578	5.68224	0.0699104	0.00083569	0.00669243	0.00168734	0.00143936	0.0465185	0.0048788	0.0305267	0.195469	0.00504402	0.00930562	0.448641	0.00891757	0.0113428	0.00499047	0.0029736	0.00603359	0.00310298
415	2	1	HT	19	0.00537656	0.0116035	0.00316477	0.00323961	0.00336526	0.00635762	0.00236494	0.00963554	0.10207	0.0259658	0.00374252	0.00377643	0.0487092	2.1517	0.0797662	0.00155993	0.2837	0.252902	0.0702347	0.204117	0.00197819	0.00445459	0.0256291	0.18278	6.40831	0.348624	10.7515	0.0404127	0.00185234	0.0102019	0.000739937	0.000388851	0.186933	0.00833222	0.0572275	0.335579	0.0234966	0.0114178	0.651534	0.0160411	0.0190169	0.00633605	0.00534062	0.00873122	0.00563435
416	2	2	HT	19	0.0148664	0.0123752	0.00473893	0.00312555	0.00409459	0.0054885	0.00286448	0.00951385	0.422506	0.0354626	0.0114704	0.00365791	0.0416942	2.59337	0.13429	0.0114427	0.425702	0.448342	0.188709	0.398166	0.00149302	0.00560401	0.0363158	0.468093	8.83034	0.448274	16.4439	0.0393902	0.00190808	0.0158295	0.00216813	0.00143476	0.132123	0.0290713	0.0673344	0.266213	0.0290405	0.0130893	0.923203	0.0171666	0.0128745	0.00929684	0.00423477	0.00721132	0.00694199
417	2	3	HT	19	0.0127152	0.0149148	0.00374213	0.00450505	0.00483493	0.00554867	0.00221272	0.00857786	0.388272	0.0389203	0.0225443	0.00329608	0.0626326	3.19086	0.137516	0.00988491	0.389948	0.484901	0.157391	0.265482	0.00578536	0.00943096	0.0418068	0.721032	8.81547	0.387678	13.5687	0.143067	0.00171424	0.0210441	0.00226502	0.0019559	0.178158	0.02571	0.0665981	0.323986	0.0102466	0.0120376	1.0073	0.0184067	0.0246407	0.0109205	0.00449592	0.00991855	0.00828793
418	1	2	HT	20	0.0067663	0.00919107	0.00463194	0.00208231	0.00520416	0.00472104	0.00355073	0.0103634	0.207575	0.052239	0.0180988	0.0057404	0.0429662	2.35043	0.130766	0.00809719	0.353467	0.343639	0.0780681	0.0969761	0.00220463	0.00769155	0.0322962	0.344302	7.85057	0.286647	10.9681	0.0957114	0.00178601	0.0114627	0.00177584	0.000976059	0.194692	0.0167592	0.0471369	0.230303	0.0464303	0.017424	0.877007	0.0145359	0.0151672	0.0152791	0.0041894	0.00785265	0.0081724
419	1	3	HT	20	0.00566264	0.00721863	0.00565326	0.0033319	0.00291245	0.00448205	0.00233608	0.00931909	0.208585	0.0514554	0.00637022	0.00609626	0.0274956	1.57537	0.112237	0.00803759	0.323546	0.223141	0.113806	0.197477	0.00383698	0.0070344	0.034962	0.298098	6.58056	0.385923	13.1662	0.113939	0.00184996	0.00999672	0.00186797	0.000583215	0.0760209	0.0206247	0.0512886	0.250332	0.0358579	0.0129981	0.705258	0.0134797	0.013563	0.00782276	0.00368768	0.00544625	0.00503122
420	2	1	HT	20	0.00892141	0.0105332	0.00383163	0.00382038	0.00440315	0.00566147	0.00245916	0.00832004	0.228106	0.0576402	0.0116096	0.00406873	0.0367284	1.96616	0.124803	0.0119894	0.360413	0.277259	0.106801	0.209903	0.00249486	0.0128889	0.0263979	0.268251	6.86864	0.39577	13.0142	0.101766	0.00111979	0.012339	0.00157797	0.00134029	0.116968	0.0154961	0.0601577	0.415686	0.0985332	0.00802507	0.575104	0.0154628	0.0129052	0.0101384	0.0045387	0.00713898	0.00582287
421	2	2	HT	20	0.00648593	0.00623997	0.00683811	0.0032345	0.00354467	0.00464627	0.00242361	0.00840141	0.20161	0.0815169	0.0326992	0.0108886	0.0361665	1.89254	0.130148	0.0108077	0.437535	0.245529	0.107889	0.192388	0.00571581	0.00910653	0.0428914	0.46004	9.03302	0.473027	15.0199	0.12254	0.00324695	0.0206804	0.00263227	0.00207678	0.116539	0.02725	0.0735121	0.256028	0.0209656	0.0118093	0.76797	0.017518	0.0127838	0.0103922	0.00323131	0.00926639	0.00957263
422	2	3	HT	20	0.00873075	0.00966063	0.00470304	0.00313343	0.00479471	0.00456466	0.00280956	0.00712501	0.263612	0.0563956	0.0350691	0.00628562	0.034615	1.7882	0.120096	0.011236	0.371596	0.286006	0.11217	0.265892	0.00313793	0.012656	0.0239218	0.527344	7.16894	0.457421	13.6027	0.109283	0.00264977	0.016896	0.00235204	0.00227041	0.153062	0.0117915	0.0643328	0.324394	0.0680315	0.00936916	0.65939	0.0122357	0.0147648	0.0112828	0.00464491	0.00817602	0.00735851
423	1	1	HT	21	0.00763994	0.0108109	0.00352631	0.00138684	0.00497065	0.00319334	0.00586379	0.00936366	0.215991	0.036758	0.0165892	0.00408259	0.0280956	1.59887	0.144869	0.0100308	0.438221	0.24464	0.134128	0.336929	0.00389951	0.00643042	0.0184519	0.365176	7.08441	0.467818	17.2165	0.0805471	0.00204299	0.011637	0.00301202	0.00240265	0.30582	0.021183	0.0643063	0.382745	0.112727	0.0122375	0.615208	0.0149611	0.011878	0.0221728	0.00588554	0.0120624	0.0143778
424	1	2	HT	21	0.00325252	0.012925	0.00360643	0.0052724	0.00287798	0.0055575	0.00168842	0.00937838	0.154961	0.0484544	0.0170303	0.00556942	0.0275173	1.63726	0.107554	0.00638367	0.437335	0.168717	0.116153	0.169147	0.00297307	0.00404423	0.0279701	0.264085	8.8498	0.566052	21.9764	0.100364	0.00161621	0.0178375	0.00282752	0.00164824	0.204604	0.0392765	0.0966323	0.564002	0.0387233	0.0148183	0.864163	0.0223075	0.00840664	0.00776851	0.00612974	0.00578717	0.00597185
425	1	3	HT	21	0.00663273	0.0035415	0.00280559	0.00184517	0.00290479	0.00515266	0.00268234	0.00893807	0.217096	0.0379936	0.0233511	0.0039022	0.0236221	1.27703	0.11078	0.00856898	0.263567	0.193678	0.0866542	0.168279	0.00294625	0.00847811	0.0165426	0.289317	6.30423	0.274459	8.75755	0.0779069	0.0017373	0.00973528	0.00210559	0.00143128	0.0896201	0.0109054	0.0367912	0.213973	0.0327459	0.00829774	0.46061	0.00919933	0.0156737	0.00826964	0.00288207	0.00615956	0.00536614
426	2	1	HT	21	0.00955911	0.0139508	0.00316667	0.00428149	0.00387127	0.00660071	0.00209928	0.00881111	0.186633	0.0413597	0.0059031	0.00273488	0.0401304	1.99087	0.104807	0.0122243	0.353381	0.245203	0.0830208	0.124973	0.00368914	0.00802695	0.0162291	0.311659	7.7298	0.351554	11.5231	0.0900949	0.00266542	0.00982281	0.00190213	0.00131442	0.151879	0.00901603	0.0723402	0.286311	0.0234037	0.00952178	0.643191	0.0170775	0.0307493	0.0169954	0.00396498	0.00963998	0.00744042
427	2	2	HT	21	0.00649228	0.00497064	0.00403879	0.00186108	0.00400712	0.00564552	0.00247514	0.00824035	0.218959	0.0501787	0.0107395	0.00571742	0.0307843	1.66467	0.0976028	0.00589386	0.317408	0.214015	0.0862056	0.171256	0.0053286	0.00629746	0.0243328	0.624503	7.35136	0.369156	11.7995	0.109813	0.00233254	0.00800014	0.00363002	0.00237443	0.0980464	0.015662	0.0586588	0.263224	0.0229184	0.00568103	0.482118	0.015076	0.014026	0.00833291	0.00280737	0.00690762	0.00508553
428	2	3	HT	21	0.00801376	0.00990437	0.00164222	0.00293025	0.00338467	0.00372975	0.00219781	0.00662068	0.31653	0.0545583	0.0307415	0.00399315	0.0356963	1.6521	0.111523	0.0114353	0.267326	0.264185	0.117549	0.253511	0.0041024	0.0103624	0.048649	0.626854	6.68897	0.313213	9.5326	0.120176	0.0024729	0.0149801	0.00219157	0.0022711	0.0293928	0.0129339	0.0475402	0.241648	0.0250564	0.00801038	0.521692	0.0129331	0.0141718	0.00983989	0.00377908	0.00661574	0.00658336
429	1	1	HT	22	0.00693521	0.00774494	0.00223163	0.00303521	0.00291845	0.00669013	0.00449862	0.0154013	0.205759	0.0518163	0.0292071	0.00428139	0.0402877	2.29487	0.0976881	0.00798854	0.447519	0.280255	0.111651	0.230517	0.00565167	0.00851783	0.0379057	0.529939	7.46244	0.428592	15.5468	0.152606	0.00208661	0.0159434	0.00205715	0.00118575	0.177821	0.0278717	0.0797839	0.489618	0.0887196	0.0107394	0.590375	0.0183027	0.0111907	0.00722551	0.00547126	0.0066997	0.00617816
430	1	2	HT	22	0.00630968	0.00997898	0.00538126	0.00294459	0.00409746	0.00686859	0.00419224	0.0133023	0.234301	0.0424251	0.0149868	0.00442543	0.035371	1.84517	0.0914986	0.00681226	0.462275	0.216644	0.127896	0.270818	0.00537138	0.0189271	0.0160309	0.280872	9.11448	0.669752	21.7884	0.105342	0.00166003	0.0084789	0.00232797	0.00117852	0.224797	0.0301537	0.0939637	0.521503	0.114349	0.00900438	0.771999	0.018142	0.0109364	0.00991632	0.00491309	0.0062432	0.00876932
431	1	3	HT	22	0.00729806	0.00857362	0.0040396	0.00167133	0.0038198	0.00598961	0.00341309	0.0114751	0.178136	0.0631752	0.0200027	0.00518669	0.0330664	1.57303	0.100972	0.00611646	0.323555	0.198241	0.0918779	0.133471	0.00517737	0.0176677	0.0297945	0.473638	6.59433	0.374317	11.8058	0.120478	0.00285121	0.00906588	0.00312297	0.00228771	0.107607	0.0140173	0.0628302	0.345936	0.0446478	0.00688961	0.617236	0.0113977	0.0143766	0.00621515	0.00510944	0.00744571	0.00680523
432	2	1	HT	22	0.0109929	0.0122155	0.00342783	0.00239928	0.00577983	0.00597691	0.00316505	0.00768926	0.197621	0.0229803	0.0137804	0.00270635	0.0477312	1.92435	0.129574	0.0167335	0.39426	0.283049	0.123998	0.226796	0.00235882	0.00550591	0.0263945	0.259188	6.66802	0.385277	12.039	0.0570314	0.00169722	0.0050069	0.00224901	0.00130107	0.147746	0.0121125	0.0675802	0.206533	0.0473759	0.0128571	0.66502	0.0129423	0.0187816	0.0126814	0.00244391	0.00775693	0.00802163
433	2	2	HT	22	0.00518414	0.00877205	0.00477702	0.00227365	0.00300344	0.00312083	0.00181054	0.00662431	0.143265	0.0429637	0.0130429	0.00556865	0.0333552	1.4942	0.0904758	0.00975401	0.319678	0.212806	0.0794563	0.186611	0.00297844	0.00493299	0.0198203	0.328397	5.95509	0.317068	10.8368	0.107098	0.00204522	0.0164247	0.00192571	0.00117608	0.156117	0.0204243	0.0597556	0.217001	0.0395817	0.00864311	0.514284	0.0129511	0.00756252	0.00844862	0.00311633	0.00633214	0.00767184
434	2	3	HT	22	0.00556769	0.00949828	0.00474001	0.00260783	0.00438274	0.00449152	0.00284154	0.00825955	0.155768	0.0410891	0.0324777	0.00573268	0.0292632	1.41262	0.100219	0.00783456	0.398926	0.189853	0.100864	0.179963	0.0035155	0.00776934	0.0209451	0.366428	6.59189	0.455937	14.6839	0.103455	0.000998153	0.00991362	0.00196579	0.00113286	0.143976	0.0311313	0.0711748	0.266244	0.0650483	0.00980512	0.626473	0.0149347	0.0103551	0.0128127	0.004726	0.00894983	0.00915481
435	1	1	HT	23	0.00621972	0.0121566	0.00554823	0.00199509	0.00482876	0.00358519	0.00359532	0.0086922	0.172451	0.0274518	0.0202359	0.00329445	0.0282665	1.7227	0.133583	0.0175311	0.480498	0.225764	0.122897	0.234172	0.00287757	0.00579216	0.0264512	0.207784	6.53591	0.417538	16.6822	0.0555508	0.00240518	0.00955972	0.00294229	0.00203921	0.238001	0.0228015	0.0766874	0.216739	0.0563113	0.0153696	0.638196	0.0122177	0.0118951	0.0173241	0.00303686	0.00726823	0.0102377
436	1	2	HT	23	0.00461263	0.0191565	0.00405186	0.00402051	0.00467178	0.0071401	0.00351776	0.0127539	0.158527	0.0457275	0.0138986	0.00774943	0.0367666	1.89514	0.0968602	0.00375285	0.399776	0.252454	0.0997237	0.229384	0.00356134	0.0118174	0.0331257	0.520846	8.41407	0.585795	17.9871	0.109028	0.00265425	0.0185257	0.00311118	0.00171971	0.110468	0.0155057	0.0847978	0.473787	0.107073	0.0118728	0.803216	0.0155803	0.011498	0.0153541	0.0096339	0.00619262	0.0118022
437	1	3	HT	23	0.00554131	0.0097352	0.00489691	0.00349776	0.00267186	0.00552896	0.00323325	0.0106403	0.152749	0.0424401	0.0228466	0.00536977	0.0310696	1.63101	0.0739675	0.0083988	0.317067	0.220751	0.0941009	0.138101	0.00509541	0.0101692	0.0537562	0.725847	6.94444	0.370241	13.0732	0.104385	0.00197598	0.0158754	0.00195769	0.00240479	0.118772	0.0220823	0.0652428	0.406478	0.0610374	0.0100655	0.700448	0.0159917	0.013904	0.00937697	0.00582254	0.00822637	0.00651632
438	2	1	HT	23	0.00572801	0.0100941	0.00879169	0.00294603	0.00516652	0.00292761	0.0018932	0.00644002	0.241883	0.0170036	0.0105982	0.00260259	0.0224079	1.40334	0.139102	0.0168433	0.339708	0.239036	0.112213	0.268213	0.00187222	0.00765859	0.0191015	0.186823	6.27123	0.334153	12.0799	0.0330528	0.000934127	0.00831831	0.00104461	0.000511784	0.0921536	0.0203293	0.0624613	0.192531	0.049122	0.0148942	0.855307	0.013485	0.0113613	0.0163733	0.00301898	0.00991931	0.0136908
439	2	2	HT	23	0.0065871	0.00998814	0.00500319	0.00170962	0.00340554	0.00304473	0.00169065	0.00606354	0.124962	0.0380613	0.0173485	0.00603937	0.037679	2.00219	0.093074	0.0085676	0.360063	0.261558	0.108836	0.151042	0.00331263	0.00832937	0.0178301	0.267967	6.43537	0.361111	12.7584	0.0916657	0.00155602	0.016857	0.00213044	0.00127459	0.0929471	0.0175408	0.0615766	0.178198	0.0547756	0.00811248	0.605937	0.0133123	0.0126468	0.0133408	0.00339186	0.0063155	0.0100284
440	2	3	HT	23	0.0109247	0.0141837	0.00405534	0.00373068	0.00336449	0.00562599	0.00202152	0.00778609	0.163821	0.0390526	0.0156755	0.00452951	0.0478693	2.15296	0.108113	0.0136317	0.400551	0.308995	0.100733	0.145427	0.00382314	0.00350694	0.0202655	0.240256	9.43763	0.45506	13.4954	0.093111	0.000726303	0.015628	0.00150258	0.000226972	0.109732	0.0174055	0.0812538	0.389648	0.0543556	0.00874944	0.852455	0.0209437	0.026011	0.0130176	0.0059484	0.00993256	0.00740865
441	1	1	HT	24	0.00593596	0.00914961	0.00619516	0.00254614	0.00273267	0.00245303	0.00241849	0.00670834	0.243008	0.0390265	0.0198166	0.00420313	0.0296659	1.80454	0.14554	0.0227487	0.521389	0.258791	0.141772	0.26424	0.00176845	0.00317335	0.0270578	0.372325	7.64126	0.491544	18.1902	0.0877272	0.000968671	0.0133997	0.00191349	0.00099287	0.23455	0.0295455	0.0923554	0.210276	0.047652	0.0169546	0.789706	0.0187223	0.00827262	0.0170948	0.0032985	0.00679896	0.0100457
442	1	2	HT	24	0.0136006	0.0116177	0.00492292	0.00440218	0.0040199	0.00605509	0.00306929	0.0103259	0.289922	0.0302208	0.0299826	0.0051188	0.0393164	2.03524	0.140404	0.00865987	0.450848	0.26713	0.132192	0.256468	0.00259696	0.00667669	0.0304488	0.377389	8.91637	0.491222	16.9081	0.0635554	0.00117603	0.00947512	0.00119893	0.000711513	0.116158	0.0355913	0.0807627	0.356188	0.11541	0.0165962	0.942735	0.0173034	0.0166748	0.0247225	0.0109138	0.00891893	0.0120083
443	1	3	HT	24	0.00506012	0.00511772	0.0028834	0.00149826	0.00346415	0.00327278	0.00172512	0.00501193	0.164317	0.0446175	0.0207375	0.0036054	0.0262832	1.23663	0.0963912	0.00704648	0.279886	0.189508	0.0843994	0.164323	0.000778156	0.0078845	0.036327	0.538894	5.42676	0.280354	8.62302	0.105029	0.00143246	0.0139311	0.00174349	0.00125169	0.0769816	0.0150474	0.0417159	0.14499	0.0299695	0.0119609	0.576284	0.010895	0.0129709	0.00996092	0.00171974	0.00725147	0.00575635
444	2	1	HT	24	0.0107008	0.00701683	0.00421549	0.00237372	0.00390736	0.00385995	0.00215527	0.00628385	0.220136	0.0537604	0.0192931	0.00608107	0.0323109	1.45167	0.114464	0.0133033	0.351747	0.199253	0.0857494	0.221066	0.00534418	0.0148149	0.0250805	0.418076	6.05539	0.361695	11.2473	0.170152	0.00275888	0.0144286	0.00269574	0.00160188	0.0858675	0.00694667	0.0523494	0.154041	0.0196718	0.00985427	0.609285	0.012377	0.0144621	0.00906712	0.00364802	0.00547497	0.00385845
445	2	2	HT	24	0.0104933	0.00885787	0.00556914	0.00399086	0.00411354	0.00401083	0.00390362	0.0102025	0.345632	0.0382267	0.0196109	0.00470171	0.0450463	2.2906	0.163482	0.00860648	0.48432	0.371443	0.147201	0.372218	0.00216377	0.00547198	0.0196926	0.263224	8.6101	0.493407	17.5686	0.101442	0.00152413	0.018996	0.0019307	0.000859775	0.191722	0.0320312	0.0796895	0.256361	0.0457478	0.00888062	0.788126	0.017828	0.0163195	0.0088944	0.00400172	0.0096393	0.00644688
446	2	3	HT	24	0.0118196	0.0115844	0.00387451	0.00275108	0.00400657	0.00604301	0.00200593	0.00710116	0.210913	0.0473016	0.0189832	0.00453754	0.0380471	1.97809	0.101167	0.00795016	0.336942	0.282665	0.0961449	0.123805	0.00394719	0.00545749	0.020455	0.389657	6.62469	0.348856	10.7328	0.174572	0.0020276	0.0152195	0.00204607	0.00140332	0.0993594	0.0138737	0.0535415	0.263865	0.0238717	0.00776408	0.665442	0.0138832	0.0239055	0.00983476	0.00371799	0.00885802	0.0051485
447	1	1	HT	25	0.00600843	0.00827361	0.00461018	0.00241374	0.00345455	0.0029694	0.00358577	0.00752539	0.230931	0.0364216	0.0099301	0.00399565	0.0293579	1.84167	0.145166	0.0196385	0.468776	0.28062	0.123366	0.345785	0.00380329	0.00313447	0.0340452	0.511061	7.53155	0.462021	17.3823	0.0926565	0.00184481	0.00903448	0.00222494	0.00108517	0.289595	0.0346774	0.0796813	0.226179	0.0360555	0.0155102	0.632653	0.0146111	0.00946097	0.0142618	0.00337267	0.00585405	0.00803362
448	1	2	HT	25	0.00685783	0.00977514	0.00600966	0.00295769	0.00345061	0.00587255	0.00312275	0.0106354	0.18303	0.0462776	0.0206551	0.00665133	0.0328406	1.86357	0.131119	0.00995215	0.501221	0.227029	0.113222	0.216942	0.0043386	0.0148259	0.0293922	0.418922	10.0009	0.59066	19.575	0.120965	0.0019391	0.0157075	0.00261473	0.00169345	0.190407	0.0248223	0.093823	0.419943	0.0584397	0.0136187	0.813086	0.0162729	0.00939701	0.0139588	0.0074954	0.0059189	0.00784169
449	1	3	HT	25	0.00788278	0.00852231	0.0053296	0.00293177	0.00456204	0.00570001	0.00247257	0.00863549	0.250196	0.030615	0.0114656	0.00363554	0.037437	2.20905	0.142543	0.00782179	0.419492	0.329	0.125245	0.219998	0.0031399	0.00934772	0.0139749	0.246633	8.91087	0.398674	14.7114	0.122339	0.00153362	0.0130036	0.00150677	0.000941415	0.094628	0.017837	0.0620847	0.305124	0.0305796	0.011907	0.832969	0.0175735	0.0189195	0.0105423	0.00348394	0.00763014	0.00461679
450	2	1	HT	25	0.00414379	0.0107814	0.00545914	0.00179215	0.00541048	0.00474424	0.00268428	0.00832132	0.236456	0.0426779	0.0339841	0.00428755	0.0303886	1.88125	0.146919	0.0125544	0.481925	0.251385	0.131077	0.2607	0.00168213	0.00502353	0.0135489	0.273506	8.91155	0.490873	17.7048	0.121096	0.00198154	0.0152222	0.00155834	0.00102303	0.16145	0.0188914	0.0714444	0.271058	0.0633012	0.0165075	0.872167	0.0189696	0.015229	0.0141088	0.00400359	0.00673046	0.00826545
451	2	2	HT	25	0.00520809	0.00889735	0.00469776	0.00270037	0.00335502	0.00430462	0.00185588	0.00829717	0.208218	0.0275297	0.0214409	0.00518117	0.0343178	1.93257	0.117922	0.00927776	0.382396	0.287871	0.117151	0.191057	0.00251126	0.0091537	0.0198895	0.25464	7.88749	0.425857	14.0104	0.0894991	0.00155751	0.00950906	0.00175648	0.000928191	0.148558	0.0154073	0.0712128	0.285031	0.0701298	0.00673521	0.550766	0.0136622	0.0103401	0.0120138	0.00476706	0.00699632	0.00617544
452	2	3	HT	25	0.0173664	0.0169783	0.0084327	0.00468143	0.00851504	0.0101197	0.00511038	0.0161018	0.403954	0.0267297	0.0165545	0.00402882	0.0495374	2.82284	0.219316	0.0238704	0.655912	0.392185	0.213412	0.372661	0.00184967	0.00659182	0.0253256	0.318414	13.5524	0.733203	22.1986	0.0995581	0.00179823	0.00713605	0.00185792	0.00115418	0.351681	0.0297146	0.110669	0.4439	0.108826	0.0233972	1.28198	0.0247181	0.029061	0.0206498	0.0087416	0.0162778	0.0115698
453	1	1	HT	26	0.0038194	0.00875144	0.00326759	0.00187834	0.00406574	0.00355809	0.00243549	0.0078739	0.16214	0.0493104	0.0204353	0.0049246	0.0259845	1.6337	0.114829	0.0213907	0.409363	0.213111	0.103772	0.144953	0.00271839	0.00633348	0.0377877	0.589258	6.96736	0.381154	14.3017	0.144244	0.00162401	0.0151633	0.00283116	0.00248957	0.180803	0.0220537	0.0742047	0.392371	0.136694	0.00948623	0.521382	0.0140608	0.0092538	0.0103978	0.00293972	0.00477786	0.00519084
454	1	2	HT	26	0.00581727	0.0122023	0.00473675	0.00337321	0.00328734	0.0052221	0.00271229	0.0096438	0.142167	0.0382579	0.0199282	0.00341543	0.0246436	1.49205	0.0966752	0.00833688	0.434336	0.168097	0.114279	0.17597	0.00322402	0.00767168	0.0226245	0.244584	7.3958	0.517294	18.2941	0.084214	0.000981331	0.0142783	0.00203936	0.00117256	0.104622	0.0225026	0.102258	0.373613	0.0541534	0.0096886	0.612751	0.014844	0.00954148	0.0103796	0.00590102	0.00500149	0.0063642
455	1	3	HT	26	0.00632416	0.0124917	0.00354403	0.00326331	0.00208977	0.00471391	0.00200294	0.00818333	0.158974	0.0390658	0.0211513	0.0041722	0.0241761	1.43386	0.0830243	0.01001	0.304316	0.199464	0.0810738	0.14386	0.00492581	0.00589953	0.0259428	0.291889	6.18852	0.33286	11.4922	0.123177	0.00201153	0.00672142	0.00202847	0.00183781	0.0844881	0.013889	0.0553816	0.28846	0.0423104	0.00616268	0.508716	0.0124822	0.0153178	0.00588108	0.00307392	0.00664488	0.00385332
456	2	1	HT	26	0.0077179	0.0116085	0.00233722	0.00269439	0.00233911	0.00502556	0.00109068	0.00594391	0.106334	0.0471203	0.0165001	0.00453003	0.0286642	1.6247	0.0689703	0.00736343	0.306384	0.195958	0.0792096	0.148165	0.00278484	0.00630749	0.0222141	0.282028	6.08137	0.322119	10.2107	0.112179	0.00114226	0.00955195	0.00308626	0.0010475	0.0945541	0.0133294	0.0616326	0.25904	0.00379352	0.00548421	0.495668	0.0136506	0.0143174	0.00476252	0.00280274	0.00627541	0.00345873
457	2	2	HT	26	0.00510757	0.00908816	0.00389999	0.00243253	0.00326222	0.00436818	0.00190361	0.00634278	0.142117	0.0376665	0.0185232	0.00337023	0.0244869	1.43418	0.0979305	0.0136718	0.380189	0.183068	0.0892986	0.212561	0.00459093	0.00877503	0.0203583	0.261855	7.65327	0.44292	14.1196	0.116664	0.0016974	0.0140401	0.00196482	0.00168419	0.130123	0.0229516	0.0893292	0.293604	0.0351247	0.00653906	0.625135	0.0155249	0.013684	0.0100679	0.00489358	0.00840201	0.0062312
458	2	3	HT	26	0.0133512	0.0181827	0.00391967	0.00573316	0.0037326	0.00802157	0.00202819	0.00856831	0.183454	0.0486568	0.017582	0.00426663	0.0413328	2.23197	0.114721	0.00701537	0.303448	0.267327	0.0795469	0.183548	0.00244477	0.00712797	0.0230443	0.34278	8.80953	0.38385	11.373	0.0877195	0.00198209	0.014313	0.00250908	0.00181894	0.127694	0.0171938	0.0623925	0.507918	0.0565217	0.0105106	0.891223	0.0220311	0.031756	0.0101835	0.00771685	0.0135238	0.00651014
459	1	1	HT	27	0.010818	0.012724	0.00868847	0.00326147	0.0037872	0.00275247	0.00303679	0.00735472	0.142598	0.0383601	0.0104497	0.00467886	0.0255965	1.54939	0.128116	0.0133687	0.438	0.206917	0.104114	0.26871	0.00337751	0.00954979	0.012635	0.241709	6.5674	0.394753	15.8821	0.0882703	0.00138881	0.0079989	0.00172959	0.00118462	0.187154	0.0276837	0.0736249	0.259178	0.0525871	0.0135361	0.751772	0.0207031	0.00816885	0.0151609	0.00356682	0.00583461	0.00893355
460	1	2	HT	27	0.0110711	0.0197375	0.00632759	0.00482566	0.00316263	0.00470871	0.00189651	0.00849844	0.327952	0.0581533	0.0359303	0.00699576	0.0416101	2.51034	0.142589	0.0101716	0.435631	0.355917	0.134323	0.400596	0.00612733	0.00734136	0.040455	0.4125	8.99654	0.469863	18.2664	0.115252	0.00233771	0.019164	0.00255629	0.00259664	0.11611	0.0251289	0.0928954	0.409093	0.0181861	0.012575	1.01194	0.0214331	0.0138518	0.00967894	0.00613321	0.00552927	0.00554899
461	1	3	HT	27	0.00660709	0.0109159	0.00292464	0.00253923	0.00271134	0.00424541	0.00168909	0.00581419	0.0965501	0.0312148	0.0180035	0.00490558	0.0341256	1.82176	0.068762	0.00363827	0.232775	0.22446	0.0679681	0.154232	0.00347678	0.00658271	0.0311387	0.270766	5.35533	0.294352	9.61723	0.0673075	0.00187201	0.0101905	0.00230994	0.00160185	0.0709788	0.0085883	0.0436983	0.250168	0.00381031	0.00724883	0.607155	0.0141807	0.01283	0.00525466	0.00276323	0.00528982	0.00399658
462	2	1	HT	27	0.0104563	0.010197	0.00320577	0.00298387	0.00395234	0.00549043	0.0025332	0.00886839	0.303186	0.0500563	0.0132693	0.00530744	0.0507554	2.79652	0.121024	0.00729874	0.424783	0.389619	0.146624	0.295342	0.00179219	0.00443664	0.0447395	0.335643	7.96408	0.429223	15.4762	0.0729648	0.00212784	0.00393923	0.00225996	0.00179726	0.13986	0.0227527	0.075163	0.382069	0.06552	0.00819538	0.71839	0.0185545	0.0126715	0.00779086	0.0035836	0.00513292	0.00598124
463	2	2	HT	27	0.0164584	0.0277886	0.010405	0.00718228	0.00389176	0.00617464	0.00250445	0.00963771	0.349573	0.030647	0.0176982	0.0053944	0.0517258	3.0245	0.12781	0.0101158	0.38075	0.510067	0.188306	0.381972	0.00410082	0.00535625	0.0385294	0.346464	8.64419	0.495556	18.144	0.0672929	0.00180778	0.0105573	0.00169728	0.00111306	0.107645	0.0277519	0.0833789	0.550646	0.048392	0.0105426	0.994501	0.0219308	0.0147858	0.0115367	0.00958829	0.00904876	0.00947103
464	2	3	HT	27	0.0124384	0.014132	0.00498397	0.0023498	0.00269948	0.00401536	0.00163744	0.0056831	0.236515	0.0376454	0.0068999	0.0032115	0.0432334	2.17242	0.0966699	0.00767286	0.294335	0.324933	0.0905111	0.161331	0.00390418	0.012571	0.0486949	0.36142	6.88404	0.303787	9.82971	0.051785	0.001295	0.00653345	0.00140952	0.000753133	0.0645918	0.00911328	0.0405832	0.231402	0.0200313	0.00858948	0.594128	0.0128424	0.0185872	0.0094707	0.00324295	0.00730869	0.00553974
465	1	1	HT	28	0.00289449	0.00900053	0.00530921	0.00179465	0.00466965	0.00228217	0.00243275	0.00496552	0.123028	0.0447948	0.0222694	0.00361536	0.0180235	0.999356	0.0826132	0.0126859	0.354528	0.130499	0.0820178	0.20271	0.00277007	0.00666198	0.0513028	0.369391	4.4929	0.355013	12.656	0.0582742	0.000901005	0.00632933	0.00141982	0.000880906	0.0510884	0.0117292	0.0473705	0.201835	0.048807	0.0172973	0.543884	0.00915823	0.00857982	0.0114067	0.00244961	0.00491932	0.00619892
466	1	2	HT	28	0.00774567	0.0138643	0.00141543	0.00289257	0.00312802	0.00693939	0.00189169	0.00788454	0.176492	0.0265652	0.0103766	0.00461583	0.039727	2.05326	0.0683622	0.00379983	0.273416	0.268038	0.0662097	0.151867	0.00354537	0.00787243	0.0663641	0.413556	5.51648	0.296265	9.86506	0.0383823	0.00198837	0.00550505	0.00154384	0.00211186	0.0711361	0.00677158	0.0475998	0.394566	.	0.00496521	0.513326	0.0102476	0.0270546	0.00693926	0.0047487	0.0103891	0.00412788
467	1	3	HT	28	0.00848483	0.012318	0.00565136	0.00216703	0.00592245	0.00512112	0.00290641	0.00731877	0.135707	0.039177	0.0069469	0.00473627	0.0306569	1.4363	0.0985798	0.00897382	0.339567	0.209978	0.0923517	0.162058	0.00226627	0.00701498	0.030392	0.251064	6.65994	0.373172	11.8967	0.0695423	0.0014426	0.0061648	0.00231571	0.000687637	0.0582125	0.0146404	0.0567639	0.290044	0.0498435	0.00964684	0.6177	0.0141726	0.015725	0.0153614	0.004078	0.00785105	0.00789817
468	2	1	HT	28	0.00605975	0.0105733	0.00361888	0.00145715	0.00429475	0.00436293	0.00243177	0.00782967	0.14807	0.0373368	0.00819736	0.0029601	0.0311858	1.78991	0.101988	0.0104019	0.384937	0.230372	0.0930411	0.251651	0.0041447	0.00665773	0.0242233	0.252985	7.05205	0.460148	15.7035	0.0578526	0.00203173	0.00265467	0.00163273	0.000819689	0.0979406	0.0172411	0.0705617	0.230993	0.0168962	0.00874376	0.646694	0.0140403	0.00984651	0.0115029	0.00366707	0.00525687	0.00719391
469	2	2	HT	28	0.00814411	0.011215	0.00330088	0.00136301	0.00342439	0.00357734	0.00310416	0.00647625	0.118395	0.0411038	0.00792597	0.00518125	0.0289959	1.42149	0.076283	0.00425953	0.288734	0.196807	0.0691596	0.116897	0.00213812	0.00544609	0.0443183	0.382665	5.22586	0.282563	9.43679	0.0825321	0.00157219	0.012819	0.00177402	0.00232172	0.0528054	0.00973793	0.0410941	0.142849	0.0205176	0.00553271	0.448875	0.0104232	0.0103239	0.00934467	0.00260072	0.00545536	0.00598872
470	2	3	HT	28	0.00859388	0.011688	0.00366267	0.00216853	0.00354407	0.00561664	0.00186446	0.00689985	0.130953	0.0431046	0.00911754	0.00442839	0.032235	1.7226	0.0849262	0.0105021	0.328428	0.238759	0.092093	0.0931927	0.00398813	0.0069826	0.0455561	0.403737	7.03909	0.359945	11.5572	0.0608466	0.00107712	0.00709414	0.00150729	0.00100042	0.0702375	0.0150131	0.05677	0.246764	0.0156328	0.00564812	0.609678	0.0151428	0.0156026	0.00784764	0.00371211	0.0070149	0.00537137
471	1	1	HT	29	0.00549583	0.00590165	0.00268338	0.00146523	0.00161521	0.0026349	0.00209451	0.00768174	0.120056	0.0686818	0.0093255	0.00577671	0.0239052	1.35149	0.0860693	0.00940612	0.312713	0.161611	0.075437	0.133688	0.00478273	0.0078529	0.0387732	0.310493	5.58829	0.345952	11.4436	0.0922776	0.00216976	0.00648504	0.00235267	0.000847043	0.0862505	0.0147467	0.0507171	0.146249	0.0625751	0.00647115	0.461493	0.0117312	0.00954377	0.0135705	0.00327799	0.00854358	0.00807402
472	1	2	HT	29	0.00997285	0.0147399	0.00349947	0.00268659	0.00458286	0.00546309	0.00237959	0.00884917	0.223503	0.0300515	0.0158246	0.00328465	0.0357598	2.01814	0.0975154	0.00781561	0.375296	0.28597	0.111606	0.307027	0.00408273	0.00679831	0.0317627	0.247759	7.08339	0.444947	14.9116	0.0365813	0.000756046	0.00449702	0.00109505	0.00189333	0.180897	0.0151075	0.0656299	0.388932	0.0914037	0.00849196	0.638042	0.0169666	0.0135953	0.0195378	0.00817519	0.00997198	0.0119083
473	1	3	HT	29	0.0072037	0.0141941	0.0103049	0.00237422	0.00471217	0.00296545	0.00175687	0.00613552	0.208546	0.0379568	0.0158914	0.0052464	0.0327321	2.29414	0.118859	0.0185834	0.360412	0.312512	0.110547	0.257081	0.00212906	0.00684353	0.0430363	0.318928	7.63312	0.260333	12.09	0.0762772	0.00110132	0.00955962	0.00278292	0.000568868	0.206202	0.0196231	0.0487947	0.195267	0.0336732	0.0150867	0.873885	0.0186733	0.01174	0.0201911	0.00436892	0.00559673	0.0110449
474	2	1	HT	29	0.00841217	0.0150521	0.00584085	0.00311629	0.00285584	0.00454323	0.00169378	0.00723777	0.20537	0.0701762	0.00614576	0.00335475	0.0374217	2.23665	0.107898	0.0103075	0.359262	0.275759	0.0910914	0.209797	0.00284643	0.0109987	0.0381829	0.279943	8.60697	0.424604	13.8202	0.08021	0.00113652	0.00622084	0.00155618	0.00104682	0.0857492	0.0138076	0.0734129	0.316231	0.0462003	0.00792803	0.670183	0.0176684	0.00850914	0.00982414	0.0047315	0.00552122	0.00647275
475	2	2	HT	29	0.0108786	0.0131961	0.00395962	0.0025493	0.00275546	0.0046238	0.00302588	0.00930188	0.217516	0.0561749	0.0330635	0.00679656	0.0505998	2.65238	0.119976	0.0113271	0.393162	0.37512	0.0990443	0.226327	0.00607184	0.00374637	0.0560766	0.482727	7.77283	0.402961	13.72	0.0901124	0.00149947	0.0123789	0.00372726	0.00188215	0.100703	0.0152476	0.0659983	0.257121	0.0613761	0.00649699	0.613951	0.0182669	0.0107487	0.0105223	0.00508216	0.00697846	0.00712107
476	2	3	HT	29	0.0339609	0.0251301	0.00818714	0.00482313	0.00790224	0.00812622	0.00306113	0.0101057	0.583357	0.0527249	0.0114249	0.00354861	0.0620059	3.44044	0.205801	0.023945	0.534365	0.569027	0.203778	0.377425	0.00508705	0.00805839	0.0489991	0.359868	11.7154	0.511277	15.4927	0.093609	0.00112136	0.00596777	0.00117031	0.000773033	0.186733	0.019938	0.0765593	0.293629	0.0529595	0.0143071	1.11095	0.0235221	0.0224659	0.0193137	0.0067312	0.0117057	0.0113887
477	1	1	HT	30	0.00766226	0.0108076	0.00432645	0.00239645	0.00288718	0.00278829	0.00196682	0.00695845	0.188578	0.0446699	0.0129081	0.0060967	0.0245476	1.59666	0.121724	0.0132511	0.454385	0.228197	0.129712	0.254588	0.00296435	0.00708015	0.0273564	0.256276	6.79116	0.429817	17.2282	0.0624823	0.00169125	0.0098545	0.00161295	0.00122747	0.240209	0.0198953	0.0805293	0.219871	0.05	0.0139536	0.674729	0.0165464	0.00738252	0.0127294	0.00381014	0.00654215	0.00748109
478	1	2	HT	30	0.00616647	0.0087617	0.00459728	0.00281696	0.00426344	0.00402776	0.00251382	0.00693727	0.292372	0.061678	0.0165242	0.00547407	0.0366194	1.88765	0.106926	0.0137661	0.360907	0.329888	0.152004	0.249254	0.00522899	0.00599095	0.0416033	0.326532	5.54196	0.347547	13.0716	0.0913252	0.00189598	0.0148946	0.00232222	0.00190297	0.198049	0.0172959	0.0422303	0.375008	0.146138	0.00873464	0.558313	0.0122358	0.0118115	0.0125995	0.00430656	0.00726629	0.0066986
479	1	3	HT	30	0.00673113	0.00861076	0.00364329	0.0019002	0.00345876	0.00357029	0.00228549	0.00629432	0.210293	0.047981	0.0129305	0.00602987	0.0258974	1.62642	0.117547	0.0110089	0.414528	0.205526	0.131792	0.187435	0.00259044	0.0188534	0.0431092	0.284915	7.25393	0.384508	13.2527	0.0654131	0.00155202	0.00601398	0.00282433	0.0015986	0.104067	0.0132449	0.0554044	0.194665	0.0345505	0.00976414	0.670717	0.0138872	0.0127159	0.0121387	0.00317316	0.00811612	0.00746781
480	2	1	HT	30	0.00586331	0.00948039	0.00527254	0.00193922	0.00396001	0.00298696	0.00192323	0.00450704	0.22491	0.0225701	0.0176705	0.00398151	0.0296577	1.61913	0.110552	0.0118502	0.314141	0.227274	0.101495	0.141511	0.00312277	0.00733395	0.0206457	0.293702	5.77305	0.264967	9.10469	0.0363406	0.00181975	0.00429943	0.00111062	0.00121418	0.0997608	0.00804919	0.0444755	0.158531	0.019868	0.0106449	0.585093	0.0114673	0.0154236	0.0117917	0.00234474	0.00695078	0.00553084
481	2	2	HT	30	0.00666307	0.00846657	0.00393172	0.00257828	0.00381775	0.00460634	0.00258353	0.00772211	0.197695	0.0425566	0.0119004	0.00612068	0.0328873	1.90422	0.126678	0.0110473	0.444067	0.23168	0.106265	0.243759	0.00250211	0.00611244	0.0465092	0.27375	7.97462	0.386618	13.6819	0.0471073	0.00247412	0.0122475	0.00184921	0.000956159	0.0483123	0.0082786	0.0663707	0.253392	0.0605375	0.00769129	0.666459	0.0175475	0.0117297	0.0131163	0.00446557	0.00654561	0.00768884
482	2	3	HT	30	0.0161982	0.0166917	0.00687822	0.00521297	0.00477179	0.00552203	0.0020572	0.0055407	0.430197	0.0335403	0.00380552	0.00403124	0.0432504	2.25243	0.150781	0.0132124	0.337717	0.359037	0.113788	0.246623	0.00252091	0.00531413	0.0372888	0.241517	6.48206	0.238092	8.07485	0.0478191	0.00158969	0.00721619	0.000553433	0.00068103	0.109156	0.0120604	0.0454581	0.265219	0.0326778	0.00903595	0.679502	0.0131425	0.0280266	0.0121343	0.00600614	0.0126875	0.00793698
483	1	1	HT	31	0.00381115	0.00779951	0.00305886	0.00246317	0.00266686	0.00448028	0.00180639	0.00763247	0.135452	0.0718708	0.0183556	0.0075002	0.0296731	1.80558	0.0731525	0.00383707	0.317317	0.210624	0.0962532	0.184354	0.00367677	0.00266143	0.0413822	0.299885	6.06624	0.433037	16.3481	0.0959393	0.00245216	0.0106541	0.00251709	0.00110643	0.115695	0.0145462	0.0676015	0.424468	0.110014	0.00799678	0.543234	0.0142799	0.00850927	0.00966501	0.00496794	0.00651882	0.00660941
484	1	2	HT	31	0.00385675	0.00485584	0.00245618	0.00160658	0.00407486	0.00349861	0.00165754	0.00573265	0.146402	0.0447281	0.0193605	0.00454829	0.0287739	1.71214	0.0859709	0.00825028	0.324081	0.212087	0.0890376	0.168756	0.00399616	0.00792127	0.0397025	0.299922	5.05643	0.296363	11.8218	0.0666946	0.00129348	0.00593416	0.00207157	0.00179717	0.07184	0.00938846	0.0597474	0.273536	0.0839053	0.0073269	0.506835	0.0115413	0.0103555	0.0081696	0.00391547	0.00449753	0.00607761
485	1	3	HT	31	0.00900116	0.0128883	0.00372555	0.00251192	0.0039242	0.0057621	0.00283983	0.00996765	0.156265	0.0583116	0.019538	0.00661756	0.0305237	1.42178	0.0962138	0.00968308	0.348638	0.179752	0.0821284	0.16809	0.00814561	0.0111984	0.0485686	0.505949	6.53677	0.372261	12.2832	0.087087	0.0021729	0.0110737	0.00329968	0.00247954	0.0848927	0.0143247	0.0626878	0.318338	0.0972143	0.00785293	0.564993	0.0132957	0.0169408	0.0117475	0.0059455	0.00867899	0.00794423
486	2	1	HT	31	0.00553447	0.0105692	0.00730742	0.00254786	0.0052018	0.00370979	0.00240225	0.00808043	0.215204	0.0488189	0.0156902	0.00630459	0.0342846	2.15535	0.136831	0.0175334	0.508317	0.314125	0.117342	0.26133	0.00509432	0.0121011	0.0411086	0.29232	8.01051	0.412054	17.02	0.0634406	0.00344151	0.00851989	0.00271104	0.00182123	0.140206	0.0205849	0.0938994	0.331314	0.127913	0.0129775	0.843357	0.0195665	0.0127213	0.0200302	0.00464694	0.00940026	0.0123644
487	2	2	HT	31	0.00949776	0.0123373	0.00467104	0.00268744	0.00333547	0.00608482	0.00210418	0.00823448	0.13145	0.0399552	0.00854209	0.00532936	0.0297521	1.5866	0.0985122	0.0109795	0.371739	0.186003	0.0748055	0.164361	0.00416168	0.00365225	0.0448054	0.283185	6.8562	0.361051	12.4377	0.0614827	0.00167034	0.0101252	0.00154669	0.000806193	0.0819764	0.00757743	0.0698732	0.285472	0.0392032	0.00695093	0.642535	0.0142703	0.0152619	0.0104759	0.00576962	0.00803117	0.00692108
488	2	3	HT	31	0.00506675	0.0095423	0.00507213	0.00235699	0.00319589	0.00405217	0.00195031	0.00807748	0.187494	0.0584602	0.0412901	0.00648112	0.0339973	1.95043	0.116113	0.0106661	0.466706	0.228885	0.132231	0.290801	0.00644314	0.00783965	0.0465409	0.560275	7.77843	0.492399	18.0652	0.0909163	0.00122751	0.00967151	0.00243665	0.000920829	0.087934	0.0207077	0.0899747	0.280744	0.0708033	0.00770161	0.643473	0.0175828	0.013584	0.0126963	0.00523586	0.00802563	0.00910443
489	1	1	HT	32	0.00585206	0.0109784	0.00893818	0.00243782	0.00432735	0.00297826	0.00202613	0.0058208	0.329919	0.0250435	0.00349171	0.00221478	0.0237149	1.95554	0.12647	0.0174321	0.375106	0.288046	0.157539	0.250127	0.000773375	0.00490556	0.0268	0.201702	7.52723	0.340016	13.9568	0.0344032	0.00154311	0.00230758	0.00106048	0.000649346	0.121636	0.0203393	0.0560807	0.309497	0.109555	0.0152571	0.787644	0.0143414	0.00836868	0.0160476	0.00400411	0.00692946	0.00789051
490	1	2	HT	32	0.00522471	0.00637487	0.00378476	0.00218215	0.00392141	0.0050085	0.00160408	0.0068458	0.12966	0.0443561	0.015608	0.00442829	0.0324309	1.61955	0.0943282	0.0116362	0.35632	0.203516	0.0942517	0.187006	0.00278976	0.0102047	0.0248476	0.251405	5.79348	0.365212	13.159	0.051967	0.00123644	0.00545412	0.0021419	0.000894218	0.0677901	0.00994853	0.0696841	0.322394	0.0621955	0.0072517	0.554714	0.0126288	0.0108712	0.00805685	0.00362099	0.0052372	0.00425055
491	1	3	HT	32	0.00721083	0.0100405	0.00376846	0.00196471	0.00415675	0.00548996	0.00237771	0.00710008	0.179967	0.0344086	0.015643	0.00421147	0.0253491	1.64158	0.110492	0.0119461	0.364541	0.206474	0.104239	0.170324	0.00128387	0.0089398	0.0274611	0.280694	6.81101	0.354047	12.2111	0.0520511	0.000660608	0.00870632	0.00113667	0.000827839	0.126486	0.0158289	0.0740116	0.298114	0.066685	0.00731255	0.567156	0.0123759	0.0190057	0.0127242	0.00390482	0.00855234	0.00559318
492	2	1	HT	32	0.0185475	0.017871	0.00718786	0.0047531	0.00504348	0.00584579	0.00324424	0.0127428	0.467386	0.0324343	0.00924082	0.00351708	0.0575635	3.18251	0.172837	0.0187663	0.631348	0.462055	0.203738	0.467205	0.0013627	0.0092151	0.0437569	0.27182	12.1292	0.72009	23.9528	0.0495599	0.00287053	0.00634545	0.00135942	0.0006754	0.182756	0.0312437	0.128845	0.383045	0.0114486	0.0122969	0.911719	0.0257477	0.0260614	0.0126263	0.00446122	0.0126421	0.00975846
493	2	3	HT	32	0.0183533	0.0185995	0.00732504	0.00586879	0.00897531	0.00968395	0.00373933	0.0129198	0.442042	0.0376999	0.0346341	0.00420684	0.0517818	3.25624	0.199562	0.0225977	0.671497	0.464265	0.199767	0.427367	0.00241717	0.00856303	0.0157589	0.182807	12.1294	0.595272	21.7328	0.0922684	0.000902231	0.00858417	0.00133062	0.00103042	0.164601	0.0335304	0.110139	0.566288	0.193401	0.01683	1.24544	0.0272441	0.0244903	0.0324709	0.0144759	0.014503	0.0156497
494	1	1	HT	33	0.00319894	0.00579108	0.00290636	0.00132617	0.0033957	0.00327604	0.00338284	0.0100246	0.171371	0.0327574	0.0172405	0.00356137	0.0290764	1.77099	0.11252	0.013781	0.449149	0.221648	0.115888	0.180108	0.00317117	0.00349469	0.0343683	0.223048	5.41148	0.371921	15.8081	0.024854	0.00116347	0.00764321	0.00222976	0.000775293	0.0988025	0.0162986	0.062743	0.198993	0.0666344	0.00597504	0.49642	0.0140222	0.00735314	0.0111524	0.00350476	0.00603235	0.00641395
495	1	2	HT	33	0.00893845	0.00762011	0.00250497	0.00256276	0.00480905	0.0048526	0.0026348	0.00849436	0.239207	0.0624603	0.0183401	0.00438539	0.0449755	2.15573	0.11451	0.0118778	0.484814	0.314477	0.144962	0.355475	0.00200751	0.0058259	0.0219587	0.236594	4.23751	0.504531	18.1045	0.120171	0.00108157	0.012099	0.00135717	0.00121517	0.213997	0.0229404	0.080545	0.295528	0.0538338	0.00696631	0.569659	0.0158355	0.0077853	0.0129579	0.00411149	0.00625046	0.00691029
496	1	3	HT	33	0.00700515	0.00520222	0.00481195	0.00165637	0.00526864	0.00418034	0.00232611	0.00560572	0.143109	0.0264065	0.0151097	0.00288337	0.0338285	1.32027	0.103431	0.014293	0.325623	0.163685	0.0857218	0.0558008	0.00480344	0.00519498	0.0605293	0.466044	3.98331	0.315868	10.8321	0.0424707	0.00246514	0.00811399	0.00154235	0.00184715	0.061095	0.014608	0.0451581	0.20599	0.0431353	0.00577386	0.480587	0.0107159	0.0118752	0.0115498	0.00237352	0.00504572	0.00451627
497	2	1	HT	33	0.00566975	0.00561477	0.00251333	0.00134744	0.00397381	0.00356184	0.00292556	0.00572834	0.191963	0.0380234	0.0185459	0.0043966	0.0291474	1.43333	0.0989534	0.00996895	0.306257	0.222623	0.0892997	0.131122	0.0026041	0.0103757	0.0180796	0.280371	3.85795	0.263954	9.66044	0.085055	0.0014861	0.0105164	0.00196927	0.0012382	0.0420051	0.0123793	0.0394045	0.141089	.	0.00557479	0.468365	0.00978522	0.0108044	0.00695126	0.0015195	0.00479777	0.00457131
498	2	2	HT	33	0.00364544	0.00885903	0.00405862	0.00341415	0.00287318	0.00285509	0.001885	0.00682011	0.185751	0.0252219	0.0166945	0.00351955	0.0270035	1.54946	0.0947597	0.0167729	0.301839	0.222153	0.102189	0.155708	0.0015888	0.00715858	0.0210271	0.167244	4.94119	0.353204	12.5668	0.027938	0.000635576	0.00430298	0.000930577	0.000947581	0.0658198	0.00810105	0.0586467	0.213663	0.0202198	0.00382487	0.442248	0.0120147	0.00558747	0.00630671	0.00203096	0.00426634	0.00411505
499	2	3	HT	33	0.00576838	0.0054758	0.000911318	0.00158458	0.00308758	0.0040271	0.00186472	0.00556948	0.304273	0.0296371	0.0163504	0.00345776	0.0332265	1.83275	0.112574	0.0134637	0.341121	0.297747	0.11514	0.147821	0.0025854	0.00581108	0.035692	0.396063	3.75768	0.249374	9.30718	0.0449961	0.00110826	0.00817279	0.0017465	0.000952406	0.176568	0.00716484	0.0441045	0.169498	0.019141	0.00231569	0.345226	0.00934898	0.0116435	0.00605139	0.00251532	0.00555376	0.00429192
500	1	1	HT	34	0.00735856	0.0103794	0.00472792	0.00401131	0.0051311	0.00521586	0.00321672	0.0111686	0.164958	0.0499365	0.0137195	0.0036113	0.0273194	1.71432	0.0941176	0.00818498	0.445949	0.214766	0.143753	0.209603	0.00314406	0.00825972	0.0248563	0.215808	8.15933	0.548174	19.4294	0.0614032	0.00145317	0.00417133	0.00154654	0.000976363	0.212962	0.0222802	0.0940693	0.447336	0.0458729	0.0126523	0.664065	0.0166542	0.00883503	0.00949298	0.00364153	0.00482334	0.00589342
501	1	2	HT	34	0.0054347	0.00603411	0.00297013	0.00267326	0.00584982	0.00686762	0.00242976	0.00863284	0.123731	0.0570551	0.0242821	0.00833222	0.0341184	1.71531	0.0897808	0.00577793	0.362583	0.213432	0.0947271	0.147588	0.00513387	0.00947319	0.0789619	0.553256	6.86875	0.404004	14.0545	0.0733612	0.0025783	0.00753903	0.00235614	0.0011941	0.133342	0.0103306	0.0657748	0.409187	0.0823491	0.0100496	0.56167	0.0127631	0.0104915	0.00928594	0.00388051	0.00511172	0.00529464
502	1	3	HT	34	0.00945656	0.00902976	0.00476669	0.00273127	0.00531735	0.00639427	0.00263031	0.00859922	0.169882	0.040902	0.0156234	0.00530967	0.0375222	1.53422	0.0950607	0.0092277	0.318378	0.195331	0.0936161	0.19885	0.00315986	0.00886788	0.0258866	0.211338	6.95908	0.391454	11.2346	0.0506605	0.00287004	0.0067555	0.00226796	0.00167885	0.0577811	0.0141711	0.068869	0.329778	0.0177463	0.00981567	0.595811	0.0124306	0.015933	0.00756316	0.00315272	0.00624101	0.00532942
503	2	1	HT	34	0.0124313	0.0105061	0.00338786	0.00330893	0.00569182	0.0072386	0.00332989	0.0121138	0.245466	0.0279562	0.0140032	0.00546283	0.0393255	2.13811	0.125411	0.0118887	0.473413	0.278462	0.152931	0.259983	0.00405839	0.00765863	0.0146896	0.210073	9.03021	0.539586	18.0732	0.0758661	0.00155959	0.00636199	0.00159193	0.000842574	0.174007	0.0249518	0.0981682	0.389496	0.0150087	0.0125557	0.716304	0.0187527	0.0178163	0.0128235	0.00566796	0.00977118	0.00761296
504	2	2	HT	34	0.00586456	0.00499035	0.00299555	0.00158429	0.00418261	0.0048113	0.00260462	0.00701508	0.130346	0.071178	0.0302597	0.00787116	0.0332723	1.56917	0.0741899	0.00475682	0.21756	0.192994	0.0743585	0.14829	0.00522916	0.00736315	0.0527604	0.403297	5.47256	0.27619	9.00715	0.0977696	0.00246799	0.0108383	0.0038394	0.00267344	0.0425689	0.0100119	0.0471634	0.194541	0.0130235	0.00776287	0.490504	0.0109987	0.00852336	0.00697043	0.00250702	0.00425114	0.0035427
505	2	3	HT	34	0.0104901	0.0109119	0.00594271	0.0030765	0.00705519	0.00647477	0.00352407	0.0107681	0.200786	0.0652965	0.0113884	0.00675311	0.0411374	2.27206	0.117404	0.0115441	0.368061	0.277261	0.12498	0.193793	0.00367318	0.0113897	0.0367106	0.263648	9.2893	0.377351	12.5602	0.0826467	0.0025993	0.00994728	0.00254398	0.00271933	0.0907269	0.0123485	0.0673993	0.308959	0.0513586	0.0171455	0.819693	0.016978	0.0161909	0.0138224	0.00496432	0.00785616	0.00807494
506	1	2	HT	35	0.00667455	0.00847475	0.00314896	0.0017537	0.00432465	0.00606406	0.00284499	0.0101054	0.236927	0.0606095	0.0186369	0.00499241	0.0370577	2.22984	0.125629	0.0154064	0.459971	0.331526	0.140112	0.367888	0.00438599	0.00160522	0.0239654	0.21709	5.51032	0.486492	18.5522	0.0802313	0.00105366	0.00857607	0.00141153	0.000932494	0.296011	0.0210623	0.0788655	0.325112	0.0376182	0.00666356	0.640575	0.0145926	0.0128867	0.00972839	0.00486363	0.00714061	0.00555121
507	1	3	HT	35	0.00663539	0.00690191	0.00455744	0.0017678	0.0038985	0.00448853	0.00211092	0.00577309	0.410581	0.0582721	0.0367716	0.00786271	0.0267249	1.71231	0.103839	0.00800303	0.21727	0.368971	0.1312	0.194125	0.00438978	0.00965752	0.0349	0.357428	3.48601	0.174896	6.44106	0.094133	0.00202165	0.0111225	0.002037	0.00161837	0.0540197	0.00801962	0.0315536	0.160051	0.0446594	0.00601493	0.486107	0.00790107	0.016619	0.00683733	0.00278714	0.0063488	0.00467625
508	2	1	HT	35	0.00488105	0.0048965	0.00369826	0.00123842	0.00378059	0.00365474	0.00190319	0.00623712	0.174509	0.0445911	0.0143173	0.00476737	0.0278988	1.58594	0.112935	0.014399	0.400288	0.199152	0.0999157	0.130482	0.00257131	0.00708012	0.0255037	0.187392	5.56657	0.346293	12.7312	0.0533582	0.000741581	0.0072276	0.000999759	0.00107413	0.0737069	0.00819006	0.0545538	0.173725	0.0157746	0.00543938	0.546531	0.012506	0.0107313	0.00783062	0.00205315	0.0052317	0.00534225
509	2	2	HT	35	0.0044372	0.00719874	0.00270498	0.00193034	0.00313397	0.00332874	0.00175422	0.00705961	0.185899	0.0423651	0.0242662	0.00471559	0.0336249	2.01393	0.114849	0.0102368	0.377455	0.254609	0.102256	0.221263	0.00397538	0.00835187	0.0295318	0.281194	5.953	0.351784	13.8868	0.0675586	0.00208609	0.0118467	0.00262566	0.00161386	0.101168	0.0171965	0.06446	0.23345	0.0408576	0.00444012	0.473067	0.014025	0.00715407	0.0083084	0.00295327	0.00571604	0.00539426
510	2	3	HT	35	0.00748184	0.00914351	0.00193885	0.00245036	0.00291922	0.00690116	0.00127839	0.00716859	0.143362	0.0221674	0.0134057	0.00431753	0.0514085	3.00225	0.0723457	0.00456037	0.293416	0.355561	0.0652358	0.114298	0.00206472	0.00555672	0.0167243	0.212632	5.5761	0.316922	11.1367	0.0306041	0.00183517	0.00546743	0.00167798	0.000872417	0.148396	0.0116404	0.0601544	0.43128	0.00646038	0.00428071	0.613854	0.0171684	0.0146577	0.00626976	0.00530467	0.00871553	0.00474122
511	1	1	HT	36	0.0059178	0.0111136	0.0047062	0.00265484	0.00423983	0.00433265	0.00393865	0.00952864	0.260333	0.0458661	0.0124101	0.00533444	0.0355123	1.60273	0.132071	0.0183432	0.480576	0.239961	0.154525	0.271297	0.00227119	0.00442179	0.0211147	0.169272	7.17184	0.606294	17.8553	0.0423273	0.0016821	0.00402137	0.00130158	0.00147412	0.126165	0.0174922	0.0761162	0.297449	0.0593152	0.017931	0.828515	0.0156343	0.0100089	0.00967285	0.00286078	0.0063849	0.00643464
512	1	2	HT	36	0.0112022	0.00896503	0.00548408	0.00266791	0.00577287	0.00439688	0.00253698	0.00880508	0.347746	0.0419325	0.0132784	0.00618513	0.0375113	2.03983	0.136168	0.0125566	0.508328	0.33517	0.219251	0.313098	0.00392847	0.00992002	0.0248614	0.313586	7.62613	0.496866	17.7647	0.0561809	0.00204655	0.00725438	0.00148267	0.00108363	0.242408	0.0176819	0.0645449	0.313138	0.0569701	0.0118997	0.744802	0.0151515	0.0151702	0.0150283	0.00534116	0.0113631	0.0112618
513	1	3	HT	36	0.00624556	0.00858918	0.00391458	0.00182108	0.00310094	0.00339183	0.00294179	0.00771666	0.139874	0.0259751	0.046504	0.00552624	0.0276878	1.23703	0.0680116	0.00898227	0.275587	0.165962	0.096739	0.129302	0.00408043	0.0087215	0.0393995	0.295342	4.39458	0.316933	10.9002	0.0646463	0.00174976	0.0121072	0.00245249	0.00230229	0.0540607	0.0072718	0.0526965	0.141012	0.0488198	0.00987152	0.567215	0.00964609	0.00933431	0.0098277	0.00235698	0.00609643	0.00644177
514	2	1	HT	36	0.00902772	0.0184973	0.00853943	0.0042392	0.00373353	0.00430626	0.00196565	0.00859438	0.283873	0.046665	0.0132074	0.00494661	0.0353481	1.79803	0.131096	0.0128254	0.616316	0.26211	0.168924	0.412934	0.00349532	0.00613768	0.0255982	0.308937	8.01782	0.603143	20.0976	0.0651613	0.0017888	0.0102058	0.00114597	0.00110509	0.121105	0.0174947	0.0810303	0.294637	0.0450621	0.0138222	0.827606	0.0210031	0.0155802	0.0133945	0.00605825	0.0062118	0.00797823
515	2	2	HT	36	0.0127973	0.0119912	0.00565179	0.0023694	0.00476797	0.00528134	0.00185218	0.00715283	0.400486	0.0401599	0.0204305	0.0106434	0.0420433	2.12045	0.151182	0.0165147	0.405299	0.339997	0.133579	0.243468	0.00462885	0.00653561	0.0538339	0.805438	7.82479	0.380884	12.1122	0.0901191	0.0039698	0.0276458	0.00591148	0.00427868	0.11894	0.0128097	0.0575612	0.256205	0.0417818	0.00861033	0.717515	0.0127101	0.0215945	0.0125683	0.00474705	0.00953451	0.0062463
516	2	3	HT	36	0.00540717	0.00648641	0.00579159	0.00164272	0.00492737	0.00365748	0.00142907	0.00511216	0.164759	0.0599069	0.0139512	0.00736514	0.0229455	1.33931	0.108844	0.0113446	0.315644	0.183414	0.10255	0.220239	0.00451844	0.00452821	0.0354316	0.615976	5.83783	0.307823	10.4941	0.13281	0.00255377	0.0250289	0.00269887	0.00139357	0.0657597	0.00285956	0.0498004	0.170485	0.0210408	0.0100625	0.638893	0.0115665	0.010716	0.0114196	0.00321244	0.00601434	0.00782263
517	1	1	HT	37	0.00453009	0.0111072	0.00557225	0.00206202	0.00361703	0.00271976	0.00168143	0.0057411	0.297189	0.022096	0.0151792	0.00232595	0.0340945	2.12182	0.111015	0.00731584	0.33515	0.326476	0.135541	0.257472	0.00225	0.00951585	0.0460483	0.551188	7.03014	0.328461	12.6224	0.0485501	0.000819661	0.00474148	0.00117096	0.000250373	0.0759916	0.0155001	0.0624683	0.517501	0.22293	0.00987597	0.758716	0.0121497	0.00985623	0.0439424	0.0103009	0.00812841	0.023545
518	1	2	HT	37	0.00915242	0.0113956	0.00447929	0.00304702	0.00378316	0.00588427	0.00325693	0.0101985	0.199623	0.0687738	0.0404403	0.00908443	0.0354273	2.01486	0.122993	0.0103943	0.474591	0.230098	0.145525	0.206578	0.00378761	0.00972879	0.0472588	0.648407	9.25795	0.570758	18.9538	0.139626	0.00179149	0.0203804	0.00287567	0.0023207	0.156581	0.0173909	0.0897581	0.593664	0.238661	0.00883649	0.7401	0.0162006	0.0127978	0.0158919	0.00802011	0.00649762	0.00843268
519	1	3	HT	37	0.00709345	0.0139961	0.00481655	0.00168439	0.00579309	0.0044217	0.00256608	0.00670336	0.197428	0.0651182	0.0266598	0.00634205	0.0312966	1.79089	0.120892	0.011568	0.400426	0.225452	0.106169	0.161041	0.0032125	0.0138267	0.0275545	0.339066	6.59334	0.391316	13.3883	0.152639	0.00120628	0.0228718	0.00321475	0.00148399	0.0544708	0.00818141	0.0686399	0.271842	0.0557579	0.0115673	0.758994	0.0135123	0.0113632	0.0137529	0.00391908	0.00787025	0.0107402
520	2	1	HT	37	0.00642875	0.0123254	0.00790515	0.00358003	0.00412852	0.00651283	0.00214834	0.00960521	0.21819	0.0705472	0.018962	0.00531981	0.0468423	2.585	0.131634	0.0141304	0.494163	0.320059	0.120944	0.268614	0.00486016	0.00918712	0.0463121	0.534689	9.38809	0.499768	17.6195	0.111233	0.00187933	0.0237081	0.00244969	0.00144646	0.133097	0.0128341	0.0997033	0.359297	0.0597829	0.00792135	0.79569	0.0193558	0.013111	0.0100885	0.0050154	0.00744473	0.0082625
521	2	2	HT	37	0.0068473	0.00939357	0.00442151	0.00211592	0.00260146	0.00348744	0.00257908	0.00862399	0.272324	0.0568581	0.0136377	0.00893389	0.0419777	2.5041	0.140819	0.0164186	0.557284	0.314752	0.141223	0.348409	0.00557226	0.0166726	0.0440751	0.439522	8.57558	0.459409	18.5402	0.0929803	0.00151669	0.0189901	0.00195837	0.00117919	0.186164	0.0198891	0.105214	0.267356	0.0429409	0.00701314	0.644858	0.0151383	0.00956187	0.0107848	0.00354296	0.00588765	0.00817315
522	2	3	HT	37	0.0080531	0.010713	0.00546655	0.00291062	0.00404271	0.00441182	0.00257041	0.00892723	0.178669	0.0535331	0.0350591	0.00642443	0.051481	2.93333	0.140643	0.0149235	0.540834	0.370011	0.126344	0.24935	0.00392684	0.00681827	0.0294489	0.288152	7.66416	0.437941	16.7894	0.119699	0.00217172	0.0109159	0.00201858	0.00173884	0.088231	0.0231539	0.0943293	0.308906	0.0494983	0.00668725	0.641734	0.0158773	0.00943801	0.0113519	0.0035781	0.00654529	0.00837503
523	1	1	HT	38	0.00936452	0.0135021	0.00271718	0.00236562	0.00229625	0.00484672	0.00220615	0.00914918	0.215861	0.0488696	0.0198588	0.0123948	0.0563473	2.67693	0.0985831	0.0089483	0.360153	0.372404	0.0870795	0.217935	0.00405393	0.0139141	0.0385008	0.399636	5.01212	0.356321	12.8881	0.108824	0.00176088	0.0383993	0.00179329	0.00164983	0.09563	0.0177626	0.0586786	0.431647	0.0181875	0.00633763	0.467146	0.0145007	0.00922581	0.00500989	0.00416846	0.00707301	0.0049837
524	1	2	HT	38	0.00664851	0.00795481	0.00352738	0.00183514	0.00290381	0.00377213	0.00275989	0.00935873	0.112447	0.0496358	0.0314103	0.00632254	0.0283183	1.47098	0.0652341	0.00794432	0.349512	0.170261	0.0937339	0.203917	0.00500585	0.00492406	0.0256431	0.352663	5.08609	0.448994	16.0514	0.140304	0.00210214	0.0137098	0.00275169	0.00187986	0.073694	0.0144084	0.0775411	0.269995	0.0567569	0.00771223	0.496594	0.0128883	0.0070015	0.00660344	0.00290539	0.00546308	0.00629394
525	1	3	HT	38	0.00533618	0.0105357	0.00305807	0.00142723	0.0038584	0.00400829	0.00220615	0.00586898	0.125609	0.0546152	0.016068	0.005101	0.0290202	1.291	0.0670418	0.0074048	0.275397	0.171032	0.0782095	0.141951	0.00516663	0.0124145	0.0247042	0.499867	4.89104	0.280505	9.15849	0.141616	0.00170205	0.00972135	0.0025504	0.00161076	0.0252072	0.00350309	0.0420011	0.171656	0.0312181	0.00876923	0.533176	0.00901543	0.00993737	0.00977394	0.0026452	0.00586813	0.00524471
526	2	1	HT	38	0.0139192	0.0134676	0.007455	0.00435064	0.00599885	0.0070568	0.00324537	0.0120164	0.204793	0.0722212	0.0135173	0.00531876	0.0498289	2.48781	0.124873	0.0161012	0.554393	0.298155	0.129436	0.293661	0.0072472	0.00635165	0.0365416	0.531042	9.31014	0.642625	21.5314	0.177517	0.00184689	0.0188099	0.00304611	0.00167648	0.223249	0.0284943	0.123731	0.512345	0.1348	0.0105279	0.959277	0.0240664	0.0149428	0.0199491	0.00881909	0.00964625	0.0110171
527	2	2	HT	38	0.00635217	0.00706315	0.00203708	0.0019079	0.00189869	0.00371329	0.00152892	0.00629272	0.121468	0.0808709	0.0244628	0.00656835	0.0300391	1.51499	0.0712324	0.00935812	0.284917	0.199469	0.0649983	0.104622	0.00442947	0.0153711	0.0263106	0.455295	5.67645	0.269362	8.30639	0.214359	0.00236182	0.0189038	0.00589227	0.0025939	0.0657118	0.00590311	0.0431763	0.251289	0.0279019	0.00485292	0.48441	0.0101141	0.0190577	0.00849804	0.00367496	0.00782583	0.00617118
528	2	3	HT	38	0.0107008	0.0156237	0.00279845	0.00223428	0.002997	0.00598907	0.00168862	0.00696213	0.164747	0.0362996	0.0112135	0.00376536	0.0386689	2.17819	0.0878377	0.0081513	0.299485	0.263914	0.06566	0.205763	0.00223875	0.017066	0.0245371	0.291923	6.9924	0.303454	10.2204	0.0878331	0.000639892	0.0113932	0.0016879	0.00103086	0.0757934	0.00645677	0.0476906	0.377334	0.0197099	0.00667095	0.607335	0.0130301	0.0317727	0.00959455	0.0065352	0.0111544	0.0066794
529	1	1	HT	39	0.00325041	0.0121825	0.00498539	0.00254602	0.00292526	0.00346681	0.00196154	0.00752576	0.16477	0.0619439	0.0305025	0.00634849	0.0351961	2.01105	0.0902506	0.00809364	0.411783	0.2567	0.114874	0.265101	0.0032676	0.0111176	0.0215191	0.369071	6.81297	0.428653	17.7618	0.120848	0.00143959	0.0148175	0.00197909	0.00162421	0.175195	0.0208605	0.0781405	0.377233	0.0828628	0.00945877	0.658714	0.0147445	0.00840076	0.0092457	0.00360548	0.0047905	0.00775636
530	1	2	HT	39	0.00538389	0.0125926	0.00499308	0.00398032	0.00265727	0.00698943	0.00186795	0.0100006	0.0948843	0.0557257	0.0337516	0.00619014	0.040901	2.21519	0.064327	0.00559073	0.353582	0.239958	0.0770095	0.0753725	0.00368	0.0128541	0.0246936	0.304817	6.68012	0.392937	13.9059	0.136145	0.00209321	0.0155208	0.0022862	0.00117235	0.0799735	0.0126991	0.090913	0.614418	0.101881	0.00688414	0.695034	0.0159602	0.0171681	0.00624718	0.00730179	0.00958128	0.00564866
531	1	3	HT	39	0.0104505	0.0181012	0.00602162	0.00350137	0.00462666	0.00700733	0.00381756	0.012095	0.141466	0.0542721	0.0283388	0.00685146	0.0431078	2.19383	0.0989663	0.0139596	0.450177	0.271906	0.10452	0.174211	0.003476	0.00558013	0.0307667	0.400546	8.8976	0.461291	16.2595	0.0973267	0.00163568	0.0128169	0.00246908	0.00122823	0.103024	0.0124507	0.0958348	0.53438	0.140007	0.0099293	0.828176	0.0186466	0.0132217	0.0159995	0.00819788	0.00937816	0.0107976
532	2	1	HT	39	0.00823101	0.0151316	0.00315008	0.00281706	0.00390272	0.00613319	0.00263332	0.0107307	0.186163	0.0445028	0.022823	0.00445908	0.0422858	2.38339	0.125223	0.0178256	0.524588	0.311113	0.117069	0.169754	0.00332994	0.00902698	0.0398567	0.548269	9.13285	0.470278	16.9366	0.0949206	0.000832964	0.0117485	0.00169927	0.000652131	0.118261	0.0192723	0.0962445	0.402373	0.0255753	0.0105319	0.899861	0.0204915	0.0208459	0.0119202	0.00833877	0.0128821	0.0107807
533	2	2	HT	39	0.00807094	0.013526	0.00583039	0.0023356	0.00401717	0.0051981	0.00197452	0.00776013	0.114526	0.0277733	0.0159427	0.00456433	0.0344192	2.28511	0.101717	0.00843727	0.395351	0.254006	0.0973075	0.25112	0.00317432	0.0132335	0.018671	0.313772	7.54281	0.398363	14.7975	0.081418	0.00119535	0.0149709	0.00227555	0.000366209	0.0911336	0.0195176	0.0856892	0.342846	0.0199449	0.00994116	0.732844	0.0184152	0.0114364	0.0128979	0.00588505	0.00683643	0.00987784
534	2	3	HT	39	0.00998035	0.0153625	0.00459781	0.00332315	0.00242776	0.00577396	0.00193698	0.00896623	0.127848	0.0383326	0.0270473	0.00658145	0.042734	2.42594	0.103674	0.00661368	0.377938	0.271031	0.0963425	0.194109	0.00409093	0.00901382	0.0320576	0.345072	8.74453	0.373429	13.7809	0.077493	0.00162444	0.0102334	0.00345962	0.000962643	0.0968255	0.0112746	0.086481	0.487263	0.00528697	0.00884371	0.80978	0.0190905	0.0138848	0.00929581	0.00675253	0.00970965	0.0100998
535	1	1	HT	40	0.00272833	0.011549	0.00536194	0.00203115	0.0032491	0.00302479	0.00209877	0.00681334	0.159094	0.0612379	0.0122359	0.00741622	0.0237318	1.50056	0.104048	0.00997	0.438391	0.192551	0.105758	0.302572	0.00430452	0.0137826	0.0272788	0.350956	6.09351	0.430609	17.0496	0.122193	0.00185641	0.0245155	0.00293117	0.00183389	0.139001	0.0198031	0.0770514	0.31142	0.0798591	0.0111696	0.619107	0.0118677	0.00883258	0.0115591	0.00366428	0.00624349	0.00891456
536	1	2	HT	40	0.00519616	0.00860441	0.0034058	0.00174752	0.00300268	0.00346374	0.00149227	0.00646387	0.125222	0.0463664	0.014	0.00663786	0.0277104	1.8705	0.0912099	0.00947036	0.447232	0.220976	0.125215	0.257592	0.00332754	0.00961488	0.0296895	0.39879	6.27003	0.424497	16.8262	0.104158	0.00189262	0.0146987	0.00276017	0.00189644	0.138433	0.0165329	0.0689826	0.255798	0.049365	0.00757427	0.558912	0.0123506	0.00908943	0.0113925	0.00416873	0.00577096	0.00826927
537	1	3	HT	40	0.00973313	0.0124795	0.00578433	0.00255664	0.00431824	0.00533237	0.00207786	0.00701992	0.211382	0.0336202	0.0133498	0.00485963	0.0327381	1.84677	0.126417	0.0154672	0.402814	0.273103	0.113099	0.187844	0.00252772	0.00435011	0.0398659	0.478337	6.90169	0.364917	13.4995	0.0847506	0.00104572	0.0134853	0.00164448	0.00084702	0.0724341	0.0151049	0.0709249	0.328585	0.0624706	0.00942491	0.744283	0.0134944	0.0152653	0.0130903	0.00528758	0.00818623	0.00822072
538	2	1	HT	40	0.0105945	0.0198325	0.00579475	0.0028293	0.0030514	0.00562889	0.00204026	0.00777257	0.194497	0.0178062	0.0100014	0.00197643	0.0348213	2.06129	0.0855012	0.0134428	0.366403	0.261084	0.0806402	0.184542	0.00102834	0.00616103	0.00580145	0.122525	7.12101	0.316437	11.161	0.0295824	0.000404761	0.00568431	0.000710874	0.000481514	0.0884773	0.0186077	0.0695702	0.362752	0.0310291	0.00742894	0.686569	0.0129582	0.0267815	0.0126472	0.00656584	0.0107479	0.00889267
539	2	2	HT	40	0.00714063	0.0106871	0.0025743	0.00235249	0.00260794	0.00488145	0.00248127	0.0102366	0.179679	0.0458686	0.0288575	0.0048566	0.0334028	2.02023	0.0986888	0.00670221	0.382599	0.263258	0.0948863	0.184359	0.00301608	0.0116882	0.024644	0.333835	7.34617	0.363058	14.2196	0.10168	0.00139549	0.0148954	0.00212084	0.00121018	0.110599	0.0141163	0.0623945	0.34022	0.0358382	0.00509514	0.606834	0.0130061	0.0219064	0.0101657	0.0101853	0.0120864	0.00980516
540	2	3	HT	40	0.0088997	0.0104113	0.00520374	0.00279377	0.00419996	0.00582069	0.00157453	0.00799513	0.192013	0.0368257	0.0106352	0.0052681	0.0328409	2.28155	0.114016	0.00806249	0.42685	0.258287	0.106522	0.276416	0.00230376	0.00151625	0.0183345	0.256497	8.55186	0.357472	13.5024	0.0803806	0.00126915	0.0185069	0.00201851	0.00126308	0.0922823	0.0147611	0.0690917	0.333306	0.03498	0.00761519	0.683882	0.0136098	0.0175115	0.0115875	0.00552574	0.00797999	0.00720761
541	1	1	HT	41	0.00254527	0.00992842	0.0042172	0.00152034	0.00407802	0.00273952	0.00208349	0.00540762	0.220675	0.0419308	0.00963894	0.0103661	0.0284937	1.66829	0.123202	0.0165726	0.411249	0.258253	0.0985779	0.26496	0.00305035	0.00899676	0.0182309	0.265859	6.91387	0.345434	12.7588	0.0905715	0.00132322	0.0241632	0.00192591	0.0012812	0.109873	0.0104948	0.0519127	0.486235	0.149671	0.0123012	0.581836	0.013136	0.00863292	0.0164737	0.0037876	0.00584159	0.0100691
542	1	2	HT	41	0.00648469	0.00766572	0.00300702	0.00189985	0.00387041	0.00397445	0.00174423	0.00578952	0.188058	0.0398864	0.0299915	0.00508864	0.0301487	1.72698	0.110868	0.0115521	0.424064	0.239636	0.103358	0.187561	0.00174369	0.00647802	0.0178152	0.280465	5.88553	0.391145	14.0329	0.0869095	0.00111157	0.01343	0.00222158	0.000634298	0.0767793	0.0145748	0.0584563	0.276936	0.049664	0.00854343	0.531108	0.011967	0.00829546	0.00934854	0.00276773	0.00392494	0.00548045
543	1	3	HT	41	0.00669902	0.0091541	0.00466526	0.00209524	0.00413361	0.00361339	0.00197849	0.00650601	0.151677	0.0464008	0.0292876	0.00675327	0.0338987	1.57798	0.119553	0.0158034	0.427394	0.214439	0.0864759	0.159789	0.00318532	0.0125727	0.0373574	0.441504	6.50587	0.407247	12.7914	0.0913187	0.002017	0.0157714	0.0022146	0.00217168	0.0549875	0.0166226	0.0600822	0.209173	0.0311122	0.00824502	0.554824	0.013038	0.0103311	0.0070774	0.00198168	0.00518463	0.00501833
544	2	1	HT	41	0.0193475	0.0206886	0.00929407	0.00381893	0.00504045	0.00420021	0.00265606	0.00866159	0.597466	0.0306539	0.0279334	0.00607164	0.0674044	3.14958	0.264583	0.0311866	0.524231	0.531323	0.20645	0.435669	0.00512681	0.0160556	0.0236386	0.483094	9.58547	0.473063	16.1671	0.0842818	0.00170845	0.0143605	0.00212377	0.00200426	0.197451	0.034145	0.0975654	0.355473	0.0300946	0.0161719	0.975674	0.0201521	0.0168023	0.0148576	0.00568793	0.00849538	0.00894845
545	2	2	HT	41	0.0156584	0.0188922	0.00803242	0.00391371	0.00424471	0.00572105	0.00273374	0.00954593	0.359585	0.0426776	0.0227344	0.00642489	0.0625238	2.65334	0.156386	0.00870297	0.363153	0.347876	0.101846	0.307339	0.00163134	0.00519129	0.0310357	0.40726	9.42377	0.450603	12.8775	0.0690217	0.00120515	0.010407	0.00260813	0.00117764	0.0879776	0.0200091	0.0730143	0.362017	0.0434431	0.0104627	0.869703	0.0166149	0.0114006	0.0100079	0.00480183	0.00459756	0.00432137
546	2	3	HT	41	0.0107739	0.0206512	0.00582161	0.00375651	0.00425235	0.00589548	0.00197182	0.00825567	0.654592	0.0462472	0.0197875	0.00863214	0.0502486	2.76134	0.185217	0.0137041	0.451213	0.489281	0.186567	0.400875	0.00571838	0.0150873	0.0216135	0.373649	9.54961	0.412183	14.3454	0.147117	0.00221352	0.0230452	0.00356521	0.0022579	0.0631152	0.0111262	0.0735944	0.450871	0.0437851	0.0111757	0.759591	0.0146082	0.0155557	0.00936535	0.0048663	0.00701002	0.00612508
547	1	1	HT	42	0.00774602	0.0112955	0.00178557	0.00244887	0.00229981	0.00635012	0.00229679	0.01055	0.182129	0.0715806	0.0200932	0.00689373	0.0448598	2.34819	0.0866744	0.00839632	0.41608	0.285873	0.0999335	0.242477	0.00612985	0.0160052	0.0219961	0.412046	6.61152	0.464472	15.7475	0.20828	0.00276199	0.0265764	0.00373079	0.00351172	0.159917	0.0229719	0.0931041	0.54961	0.0172088	0.00895877	0.562204	0.0146502	0.010068	0.00501205	0.00536447	0.00605201	0.00328849
548	1	2	HT	42	0.014137	0.0195924	0.00452719	0.00393463	0.00386819	0.00785286	0.00457767	0.0143053	0.243612	0.0476491	0.0269947	0.00642544	0.0463032	2.00557	0.108527	0.0136182	0.39988	0.281836	0.124009	0.268899	0.0030714	0.0115895	0.0290427	0.315054	7.4636	0.45049	13.6127	0.0980391	0.0016082	0.0125553	0.00213644	0.000780831	0.11274	0.0271835	0.0696426	0.641397	0.140703	0.0167491	0.668669	0.0134078	0.0360647	0.0348683	0.0263163	0.0310648	0.019083
549	1	3	HT	42	0.00515798	0.0101371	0.00362973	0.00192365	0.00471416	0.00561104	0.00248856	0.00772571	0.152339	0.0473101	0.0213243	0.00456439	0.0328712	1.74095	0.0986442	0.00724431	0.338968	0.23086	0.0958663	0.218685	0.0059933	0.0101961	0.0177241	0.306327	6.9956	0.400503	12.8667	0.138948	0.00192826	0.0194002	0.00262733	0.00153757	0.0547112	0.0146575	0.0744457	0.344648	0.0359708	0.00840869	0.616416	0.0122126	0.00789039	0.00758008	0.00374774	0.00522473	0.00635047
550	2	1	HT	42	0.00476806	0.0117965	0.007274	0.00185682	0.00542692	0.0037759	0.00216136	0.00724093	0.152708	0.0324245	0.00299576	0.00296269	0.0260816	1.42236	0.116544	0.00990853	0.431453	0.193003	0.0991112	0.154054	0.00303114	0.00976793	0.0145889	0.239125	6.73315	0.406567	15.1746	0.0990754	0.00102947	0.0100604	0.00152249	0.0010104	0.0708872	0.00585847	0.0823457	0.230005	0.0382082	0.0120064	0.868227	0.0128775	0.00895447	0.0116466	0.00177296	0.00581103	0.00636308
551	2	2	HT	42	0.0114838	0.00960467	0.00348937	0.00254269	0.00352231	0.00581482	0.0025394	0.00994776	0.161861	0.0794397	0.0362124	0.00597195	0.0282893	1.44897	0.0814594	0.00745739	0.286827	0.197407	0.0868353	0.174084	0.00453454	0.0106284	0.0329667	0.413432	6.46221	0.36045	10.656	0.131808	0.00202811	0.0167401	0.00232733	0.00208548	0.0461361	0.00816863	0.0583794	0.267946	0.0319085	0.00713181	0.581692	0.0129346	0.0101742	0.00824645	0.00205327	0.00492254	0.00389967
552	2	3	HT	42	0.0135591	0.01261	0.00376547	0.00366462	0.0033203	0.0061246	0.00221265	0.00815219	0.127218	0.0494018	0.0200171	0.00422511	0.0362592	1.62413	0.0706959	0.00901238	0.267126	0.197221	0.0668026	0.201249	0.00273293	0.00767099	0.0282186	0.4458	4.84766	0.328953	10.0624	0.11235	0.00149759	0.0134452	0.00174317	0.00118139	0.0555736	0.0107487	0.050129	0.299631	0.0265358	0.0074429	0.45534	0.012292	0.0171977	0.00689325	0.00317937	0.00582126	0.00360891
553	1	1	HT	43	0.0151527	0.00752072	0.00465779	0.00400704	0.00243557	0.0072	0.00309811	0.0144804	0.15226	0.0265139	0.0191735	0.00380809	0.0543137	2.37312	0.0816547	0.00461696	0.426288	0.272667	0.0844788	0.167393	0.00210843	0.00736414	0.0194186	0.292965	6.0155	0.480199	17.4502	0.0861792	0.00136681	0.0115379	0.00205859	0.00119374	0.076995	0.0174985	0.0686177	0.419576	0.0247763	0.00626599	0.553246	0.0222236	0.00819019	0.0051784	0.00740384	0.00601572	0.00328426
554	1	2	HT	43	0.0128445	0.0113589	0.00720031	0.00308556	0.00600484	0.00447065	0.00317315	0.0092138	0.315589	0.028529	0.0106719	0.00476764	0.0343039	1.99199	0.163114	0.0148926	0.572693	0.349758	0.205304	0.404553	0.0021811	0.0135374	0.0213116	0.290752	6.87135	0.535667	20.7196	0.0941408	0.00157423	0.0109471	0.00178998	0.0010333	0.402434	0.0265542	0.0807182	0.340275	0.0545838	0.0108454	0.833324	0.016394	0.0171669	0.018753	0.00517779	0.00900551	0.0098468
555	1	3	HT	43	0.011858	0.0112607	0.0067459	0.00171886	0.00862801	0.00490037	0.00340975	0.00705719	0.280564	0.0289366	0.0127503	0.00512002	0.0228887	1.31075	0.160304	0.0153837	0.396542	0.211499	0.131581	0.224598	0.00484886	0.0135213	0.0224219	0.400664	6.19995	0.356722	12.5076	0.0943615	0.00160808	0.015026	0.0023887	0.0011504	0.0698695	0.00872248	0.0455186	0.188422	0.0167084	0.010142	0.798108	0.0146432	0.0185548	0.0160731	0.00248695	0.00747093	0.00807595
556	2	2	HT	43	0.00837871	0.0113484	0.00529274	0.00251165	0.00403842	0.00450846	0.00254244	0.00951518	0.190765	0.0603241	0.0245445	0.00772761	0.0349954	2.02227	0.130099	0.0132208	0.467399	0.247206	0.108406	0.222412	0.00479146	0.00893733	0.0267425	0.358428	7.07331	0.446837	17.2465	0.133302	0.00208529	0.0129188	0.00256081	0.00192406	0.118804	0.0147958	0.0726714	0.271879	0.0795884	0.00642529	0.722432	0.0181678	0.00932257	0.0106108	0.00290473	0.00507409	0.00615885
557	2	3	HT	43	0.00612904	0.00960511	0.00481935	0.0025699	0.00413617	0.00410829	0.00218156	0.00517628	0.196804	0.0384496	0.0306427	0.00448641	0.0220517	1.31139	0.0877334	0.0100267	0.26232	0.200808	0.0862297	0.134677	0.00455603	0.00906618	0.0210849	0.342381	4.67193	0.229572	7.83069	0.123563	0.00185499	0.0157186	0.00287007	0.00140828	0.0575319	0.00803601	0.0409638	0.167623	0.0228128	0.00736502	0.615648	0.0113977	0.0144641	0.00917192	0.00238998	0.00601404	0.00522001
558	1	1	HT	44	0.00687477	0.0131832	0.00772178	0.00286667	0.00832423	0.0050101	0.00322687	0.00837749	0.389505	0.0598838	0.0330284	0.00653353	0.0363057	2.53511	0.174662	0.0150484	0.429588	0.429745	0.144238	0.265544	0.00640885	0.0114909	0.0352031	0.471495	9.56969	0.380279	14.1085	0.136575	0.00230576	0.0148512	0.00296754	0.00195336	0.248693	0.0172995	0.0681127	0.515407	0.10303	0.0238542	1.0696	0.019078	0.017445	0.0257478	0.00467941	0.008449	0.0116233
559	1	2	HT	44	0.00706612	0.00949665	0.00450303	0.00140034	0.00453591	0.00308825	0.00254608	0.00671892	0.132412	0.0723113	0.0120371	0.00507064	0.0235784	1.50035	0.102712	0.0218119	0.421378	0.188543	0.0968099	0.152089	0.00457368	0.00459864	0.0300782	0.29931	7.58214	0.421896	14.9145	0.101493	0.00121644	0.0138111	0.0013914	0.000874841	0.105989	0.016595	0.0677637	0.366371	0.0460098	0.0178923	0.743309	0.0137119	0.0114091	0.0196936	0.00444136	0.0109313	0.0119476
560	1	3	HT	44	0.003049	0.00888788	0.00410193	0.00106413	0.00445638	0.00256544	0.00170192	0.00453055	0.128096	0.0426882	0.0169802	0.00535574	0.0179484	1.02001	0.0832055	0.00977171	0.268615	0.165735	0.0715529	0.176327	0.00416308	0.0111636	0.0246489	0.353756	4.75357	0.277389	9.54661	0.0879834	0.00130339	0.0103446	0.00225937	0.00160234	0.0374907	0.0108189	0.0419103	0.158962	0.0188408	0.0072152	0.514663	0.00878678	0.00802353	0.00732221	0.00158536	0.00454875	0.00444541
561	2	1	HT	44	0.00384769	0.00827548	0.00320582	0.00198648	0.00441576	0.00493932	0.0020165	0.00715701	0.175291	0.0457091	0.0311935	0.00692714	0.0349373	1.99998	0.0876777	0.0132011	0.347857	0.266745	0.0999431	0.158098	0.00493238	0.00948405	0.0160356	0.369807	7.19523	0.420481	14.0196	0.122994	0.00189418	0.0186153	0.00324428	0.00141972	0.0626429	0.0161858	0.0700882	0.271826	0.0122226	0.0092324	0.600497	0.0145726	0.0106578	0.00792367	0.00254397	0.00501518	0.00413576
562	2	2	HT	44	0.00705354	0.0139985	0.0052331	0.00421127	0.00452394	0.00632002	0.00223416	0.00984907	0.224798	0.0319935	0.0153365	0.00379204	0.0470258	2.38118	0.118905	0.0105541	0.361507	0.342875	0.122177	0.203059	0.00184148	0.00513887	0.017905	0.236565	9.10531	0.485334	15.3913	0.0811231	0.00210117	0.00897479	0.00116432	0.0011276	0.135666	0.0283111	0.0795117	0.342981	0.0290592	0.0119835	0.864748	0.0197905	0.0127929	0.00884182	0.00413199	0.00699844	0.00567696
563	2	3	HT	44	0.00528369	0.0167659	0.00284617	0.00316236	0.00339114	0.00675875	0.002092	0.0105154	0.135304	0.0516333	0.0141833	0.00584341	0.0499127	2.72642	0.101288	0.00619645	0.362639	0.331899	0.0866818	0.112505	0.0036231	0.00835007	0.0283178	0.28726	8.95966	0.432325	14.2983	0.114977	0.00147457	0.021337	0.00308563	0.00158787	0.0860928	0.0124756	0.0705302	0.445843	0.0378143	0.00810453	0.789649	0.0183465	0.0188951	0.00973134	0.00764489	0.00888793	0.0061843
564	1	1	HT	45	0.0026612	0.0105283	0.0110425	0.00184592	0.004313	0.00352289	0.0021143	0.00703358	0.177217	0.0298304	0.0242297	0.00308376	0.0293077	1.54603	0.0928844	0.0057566	0.355496	0.215402	0.108791	0.205877	0.00230508	0.00435959	0.0128388	0.22857	6.44521	0.451744	15.2702	0.0584435	0.000877743	0.00899566	0.00108954	0.00116483	0.123626	0.0163463	0.0860572	0.254323	0.0287302	0.0109161	0.667353	0.0118723	0.0064698	0.00889127	0.00163397	0.00317236	0.00597467
565	1	2	HT	45	0.00883072	0.0131635	0.00414372	0.00256755	0.00426934	0.00444681	0.00276751	0.00939417	0.232707	0.0544575	0.0259858	0.00534935	0.0391313	1.93922	0.11905	0.011957	0.389178	0.313108	0.128317	0.195444	0.00391578	0.00720333	0.0187394	0.273819	6.89526	0.376215	12.898	0.0893338	0.00201739	0.0155717	0.00186561	0.00213049	0.101563	0.0224596	0.0726153	0.397951	0.0907239	0.0117682	0.698001	0.0121871	0.0178319	0.0253825	0.00991839	0.0207777	0.0169386
566	1	3	HT	45	0.00680008	0.0114536	0.00675204	0.00144647	0.00555227	0.00595369	0.00282689	0.0086739	0.19539	0.0381713	0.0311532	0.00563763	0.039116	1.94491	0.106309	0.0120117	0.38379	0.252896	0.0973046	0.155672	0.00432254	0.0100713	0.0342011	0.323591	6.88198	0.364841	12.4967	0.0935776	0.0018367	0.0171292	0.00217159	0.00202586	0.0664017	0.0153251	0.0769157	0.273462	0.0213388	0.00877436	0.63197	0.0135546	0.0131057	0.00886457	0.00341331	0.00589592	0.00513449
567	2	1	HT	45	0.00948053	0.018195	0.00702237	0.00310078	0.00507821	0.00383941	0.0022174	0.00857367	0.171254	0.0579165	0.0241242	0.00471318	0.0433237	2.26619	0.092475	0.0113584	0.374715	0.301834	0.106893	0.247918	0.00483404	0.0117053	0.025709	0.441741	7.53403	0.40524	13.7196	0.113926	0.00187845	0.0160774	0.00246989	0.00243235	0.080175	0.0276158	0.0911123	0.269113	0.0447731	0.0106579	0.767939	0.0160122	0.0103717	0.0172053	0.00431264	0.0195858	0.0200513
568	2	2	HT	45	0.0115919	0.0129573	0.00527684	0.00392963	0.00391786	0.00642748	0.00278431	0.0109093	0.121915	0.050396	0.0287435	0.00616343	0.0432484	2.1644	0.0911511	0.00971926	0.372804	0.261808	0.0952039	0.151728	0.00302519	0.0126734	0.0380632	0.285358	7.63229	0.411784	13.2887	0.0912858	0.0023258	0.0140776	0.00191589	0.00111454	0.103264	0.0145919	0.0955611	0.342314	0.0102012	0.00863748	0.734524	0.0179719	0.0126379	0.00904606	0.00481483	0.00596701	0.00623644
569	2	3	HT	45	0.0158726	0.0109904	0.00423605	0.00192226	0.00431226	0.00344458	0.00286949	0.00571886	0.361694	0.0469405	0.0157621	0.00533511	0.0347041	1.49153	0.103773	0.00560277	0.255677	0.306348	0.129121	0.214675	0.00233548	0.00631778	0.0549044	0.350759	4.7399	0.293708	8.50371	0.0550348	0.00108679	0.00486731	0.00173711	0.00141889	0.0473998	0.0122515	0.0539935	0.163328	0.0102959	0.00825322	0.53359	0.011154	0.0163567	0.00961676	0.00243635	0.00729572	0.0049272
570	1	1	HT	46	0.00485447	0.00390041	0.00474531	0.00128675	0.00585865	0.00325829	0.00239596	0.00706921	0.188274	0.0446268	0.0151703	0.00589018	0.0338883	1.54041	0.115543	0.0126818	0.389958	0.236681	0.100972	0.228144	0.00616535	0.018813	0.0464831	0.330323	7.21428	0.363044	12.9925	0.087014	0.00147658	0.0133777	0.00209143	0.00165911	0.0861795	0.01713	0.0479664	0.24125	0.0507707	0.0142825	0.626487	0.0129734	0.00952936	0.0104902	0.0029927	0.00454921	0.0063523
571	1	2	HT	46	0.00374841	0.00905417	0.0029276	0.00197169	0.00385353	0.00486254	0.00216998	0.0072843	0.17556	0.0618437	0.0172754	0.00457992	0.0278708	1.31868	0.0994376	0.0156422	0.349001	0.198423	0.0963106	0.153959	0.00398477	0.00901683	0.0749543	0.588898	6.06781	0.36948	12.5994	0.0625059	0.00214368	0.0061322	0.00183129	0.00155508	0.0695291	0.00939832	0.0611846	0.21843	0.0171537	0.00774825	0.536775	0.0106918	0.0164363	0.00799949	0.00206006	0.00584897	0.00439528
572	1	3	HT	46	0.00671668	0.00744585	0.00518803	0.00174337	0.00432167	0.00413358	0.00256707	0.00716651	0.141097	0.0288934	0.0162283	0.0045526	0.0208648	0.967264	0.0958111	0.0110856	0.285892	0.157036	0.0722787	0.130477	0.00246885	0.00339947	0.0460202	0.313586	5.04856	0.296945	9.60618	0.0399074	0.00106426	0.00412321	0.00194598	0.000604187	0.0394714	0.00954888	0.0438287	0.163055	0.0363354	0.00894139	0.5096	0.0121342	0.00959335	0.00776899	0.00188348	0.00473	0.00499563
573	2	1	HT	46	0.00845147	0.00825796	0.00456751	0.00220085	0.00547961	0.00476688	0.00230922	0.00747985	0.192007	0.0460212	0.0092479	0.00392955	0.027787	1.62544	0.118846	0.0137476	0.375092	0.222764	0.112499	0.179341	0.00261661	0.00816796	0.076362	0.521677	7.13277	0.369471	13.0621	0.0514848	0.00145768	0.00722027	0.00161774	0.00118717	0.0629225	0.0147163	0.0598405	0.21102	0.0248606	0.00998369	0.640021	0.0150586	0.0105038	0.00825328	0.0027789	0.00568342	0.00583485
574	2	2	HT	46	0.00858167	0.0115546	0.00362756	0.00221708	0.00415918	0.00460684	0.00318468	0.0103316	0.192229	0.0477774	0.00877927	0.00375541	0.0314484	1.68132	0.123888	0.0143936	0.385771	0.220589	0.112857	0.193263	0.00376891	0.00796919	0.0565203	0.356952	7.92753	0.411418	13.5077	0.0598707	0.000995682	0.00618289	0.00212488	0.00114373	0.0729217	0.013429	0.062792	0.257105	0.0308978	0.0097865	0.642797	0.01819	0.011854	0.00923249	0.00399686	0.00662803	0.00629744
575	2	3	HT	46	0.00920141	0.0155703	0.00554288	0.00297458	0.00365358	0.00382566	0.00200375	0.00761179	0.266188	0.0444078	0.0122095	0.00555432	0.0311726	1.87183	0.138468	0.0128551	0.348932	0.262359	0.139058	0.281707	0.00245362	0.0140176	0.0484878	0.295344	8.46181	0.403787	12.8864	0.0558357	0.00204945	0.0111924	0.00176002	0.00155238	0.0598507	0.0114371	0.0646304	0.248169	0.0273351	0.0121112	0.764336	0.0200981	0.0112421	0.0126339	0.00385009	0.00826237	0.00813291
576	1	1	HT	47	0.00824521	0.0124774	0.0066656	0.00325234	0.00433946	0.00572608	0.00251654	0.0129764	0.226542	0.0407796	0.00879401	0.00693542	0.040044	2.20693	0.0954455	0.00986917	0.526242	0.326005	0.146818	0.240902	0.0042215	0.00395854	0.0466768	0.338271	8.45169	0.637632	25.1835	0.0697908	0.00255469	0.00981379	0.00240007	0.000728668	0.24542	0.0251056	0.0972688	0.430177	0.0437463	0.0114354	0.782978	0.0190971	0.0111779	0.0077353	0.00513864	0.00694747	0.0061884
577	1	2	HT	47	0.00450896	0.0141713	0.00565532	0.00231665	0.00438722	0.00373997	0.00281922	0.0082273	0.205244	0.0509329	0.0120498	0.00356375	0.0275419	1.55609	0.140143	0.0134011	0.436782	0.260405	0.133066	0.216291	0.00201443	0.00290309	0.0210258	0.167044	6.57496	0.49402	17.8108	0.0544774	0.00123036	0.00473795	0.00223024	0.000539531	0.127553	0.01745	0.0893615	0.394401	0.11503	0.00727906	0.671024	0.0134861	0.0101142	0.0122476	0.00351434	0.00745251	0.00747046
578	1	3	HT	47	0.00710015	0.0124097	0.00276228	0.00201879	0.00356688	0.00391139	0.00274299	0.00740634	0.162652	0.0268782	0.00523065	0.00125748	0.0317507	1.44414	0.105598	0.00940419	0.299921	0.208477	0.0825867	0.138576	0.0023829	0.00341655	0.0324826	0.161848	5.66277	0.263299	8.73816	0.0294039	9.93191e-05	0.00166587	0.000553621	6.22375e-05	0.0796747	0.0185742	0.044652	0.236262	0.0198953	0.00662393	0.533674	0.00978643	0.0171501	0.00730818	0.00399418	0.00596082	0.00501575
579	2	1	HT	47	0.00955444	0.0198468	0.00633313	0.00188861	0.004782	0.00372961	0.00222156	0.00785564	0.347773	0.0666944	0.00506349	0.00658121	0.0401019	2.21134	0.146328	0.0155773	0.479706	0.330387	0.12567	0.313329	0.00402745	0.00894549	0.0350641	0.394818	7.29215	0.436852	16.4557	0.0931608	0.00173911	0.0156849	0.00262816	0.00110168	0.0841015	0.0178584	0.0711329	0.255645	0.0340151	0.00635996	0.698946	0.0140805	0.0120861	0.00901832	0.00376981	0.00687461	0.00579592
580	2	2	HT	47	0.00968373	0.0112197	0.0102629	0.00355485	0.00317237	0.00366153	0.00262536	0.01004	0.258562	0.050152	0.0298407	0.00705427	0.0420778	2.45185	0.151864	0.0179212	0.54057	0.352932	0.153208	0.2987	0.00375551	0.0128082	0.0690966	0.457163	9.50761	0.479067	18.239	0.0567182	0.00199494	0.0137331	0.00275245	0.00123747	0.152694	0.0263867	0.0861476	0.259862	0.0378723	0.0124825	1.07857	0.0214277	0.0105607	0.0141349	0.00372429	0.00546369	0.00819851
581	2	3	HT	47	0.0109156	0.0186392	0.00746235	0.00514496	0.00426418	0.00677072	0.00277863	0.0121771	0.204284	0.0668043	0.00980415	0.00560158	0.0516173	2.5504	0.115514	0.0081775	0.450426	0.316317	0.130717	0.226184	0.00493316	0.00682122	0.0468191	0.3276	10.2633	0.49843	14.8614	0.0724354	0.00311054	0.0108863	0.00257952	0.00194632	0.209319	0.0232686	0.0916726	0.495409	0.0506311	0.00910629	0.919357	0.0210862	0.0152469	0.00945466	0.00628083	0.0102604	0.00770921
582	1	1	HT	48	0.00382037	0.00684072	0.00335406	0.00161838	0.00280707	0.00360048	0.0026746	0.0113716	0.131724	0.0486834	0.0125301	0.00530469	0.0329603	1.61706	0.081336	0.0147177	0.371899	0.229047	0.0905558	0.180576	0.00474862	0.00761716	0.045825	0.485641	6.23431	0.416877	14.7883	0.0818831	0.00263716	0.0132573	0.00266546	0.00156803	0.118715	0.0152671	0.0762411	0.260779	0.0377077	0.0080236	0.608272	0.01391	0.00967403	0.0098669	0.003706	0.00714227	0.00650093
583	1	2	HT	48	0.00502908	0.0122942	0.00384351	0.00159395	0.00303855	0.00438341	0.00211425	0.00767287	0.105937	0.0906156	0.0305299	0.00462017	0.040068	1.76147	0.073293	0.0106256	0.343031	0.210568	0.0687406	0.164596	0.00561908	0.0141033	0.0874018	0.603765	5.29729	0.362614	12.0344	0.121104	0.00143606	0.00712033	0.00160957	0.00181367	0.0771482	0.0133067	0.0611904	0.319443	0.0387987	0.00768746	0.537452	0.0162123	0.0119118	0.0081428	0.00486618	0.00545355	0.00500461
584	1	3	HT	48	0.00733086	0.0111056	0.00454151	0.00150134	0.00388423	0.00394326	0.00332326	0.00788912	0.168133	0.0471145	0.0116164	0.00380617	0.0261182	1.52115	0.0910395	0.00745544	0.307965	0.204994	0.0847447	0.160949	0.00232178	0.0083063	0.0449119	0.278162	6.15282	0.307177	11.3315	0.0540194	0.00115946	0.00387439	0.00094114	0.00141533	0.0716627	0.0114711	0.0537391	0.191874	0.0240076	0.0087192	0.618269	0.0134152	0.0131643	0.00991479	0.00327874	0.00793958	0.00702659
585	2	1	HT	48	0.00621028	0.0120807	0.00247463	0.0019925	0.00366702	0.00394558	0.00229626	0.00792138	0.164882	0.0516042	0.0145777	0.00303649	0.0430785	2.16927	0.0995241	0.0111605	0.39192	0.269927	0.0854421	0.143462	0.00192601	0.00859453	0.0303092	0.20195	7.35254	0.331566	12.7966	0.0467144	0.00142331	0.00971768	0.0013833	0.000915232	0.0643754	0.0090179	0.0685033	0.219307	0.0238136	0.00820737	0.612261	0.0161633	0.0127796	0.00853913	0.00285467	0.00773375	0.00705443
586	2	2	HT	48	0.00819209	0.00853455	0.00416357	0.00130954	0.00247853	0.00367286	0.00221026	0.00797468	0.201631	0.0424124	0.013151	0.00580361	0.0385188	1.9437	0.104615	0.00809806	0.33322	0.260844	0.0853507	0.158153	0.00449124	0.00739556	0.030033	0.242881	7.18105	0.339474	11.4014	0.0508586	0.00161399	0.0114822	0.0020722	0.000880775	0.0580982	0.0167338	0.0513675	0.235948	0.052692	0.00776987	0.652607	0.0128357	0.0121294	0.010909	0.00395602	0.00746861	0.0060556
587	2	3	HT	48	0.0110098	0.0120514	0.00121347	0.00334334	0.00380673	0.00539331	0.00183362	0.00753276	0.162048	0.0263052	0.0221013	0.00459671	0.0376828	1.81112	0.108079	0.0123134	0.385701	0.24093	0.0851868	0.15307	0.00392776	0.0081824	0.0401892	0.341534	6.49991	0.344998	11.9889	0.0296278	0.00245684	0.0112873	0.00200324	0.00104147	0.0684791	0.00779535	0.061433	0.351799	0.0256335	0.00748145	0.642367	0.0200866	0.0202076	0.00848867	0.00304807	0.00809858	0.0043801
588	1	1	HT	49	0.00396908	0.010106	0.00211909	0.00278243	0.00276084	0.00548155	0.00227374	0.009133	0.173677	0.0289952	0.0100456	0.0055466	0.0311262	1.77218	0.0951273	0.0104531	0.428426	0.217103	0.113527	0.222166	0.00330253	0.00506398	0.0296099	0.283766	7.89492	0.531714	19.2915	0.0468372	0.00172169	0.005843	0.0011961	0.000867936	0.25851	0.0285733	0.0849361	0.535571	0.121891	0.00791869	0.542601	0.0181317	0.0101522	0.00960491	0.0073218	0.00623605	0.00584582
589	1	2	HT	49	0.00508257	0.0173746	0.00689357	0.0015337	0.00475627	0.00272072	0.00154409	0.00546256	0.246377	0.0283839	0.0146896	0.00338996	0.02924	1.85606	0.125674	0.0136933	0.365655	0.292639	0.117296	0.250096	0.00188668	0.00619952	0.0215143	0.169211	6.6256	0.267921	11.5953	0.035333	0.000456378	0.0061473	0.00119139	0.00050284	0.281935	0.0195233	0.0588179	0.232688	0.0340073	0.0122749	0.753603	0.0119272	0.00821346	0.016925	0.00272788	0.00842506	0.0113267
590	1	3	HT	49	0.00879347	0.0126126	0.00497729	0.00201576	0.00412164	0.00466069	0.00303297	0.00814412	0.163623	0.0552401	0.00904045	0.0054051	0.03065	1.45437	0.0959127	0.0138794	0.352175	0.203007	0.091149	0.124776	0.00402939	0.00994566	0.0331393	0.330107	6.53389	0.368243	11.3509	0.0721849	0.00124317	0.0101119	0.00202797	0.00115781	0.0672251	0.00910976	0.0564305	0.262612	0.0379085	0.00721773	0.555861	0.010601	0.0123339	0.0110481	0.00455619	0.00595626	0.00658961
591	2	1	HT	49	0.00327662	0.0107165	0.00534813	0.00260199	0.00474798	0.00386024	0.00188859	0.00649924	0.171304	0.0878533	0.0121876	0.00577089	0.0383531	1.80794	0.11345	0.0181812	0.447956	0.224332	0.103852	0.156677	0.00398876	0.00826248	0.0611975	0.335978	6.74327	0.403197	13.6542	0.0915759	0.00473387	0.0109351	0.00226994	0.00164628	0.0678544	0.0132828	0.0682609	0.212705	0.015229	0.0115791	0.74945	0.0117444	0.0128458	0.00850448	0.00211615	0.00561639	0.00620329
592	2	2	HT	49	0.0102803	0.013981	0.00396996	0.00374907	0.0038615	0.00507258	0.00263399	0.00971494	0.387847	0.0368736	0.0162154	0.00499274	0.0569622	2.25231	0.131139	0.0142533	0.383889	0.328474	0.135536	0.286627	0.00421051	0.00591233	0.0794122	0.389197	9.12475	0.510044	14.0908	0.0663776	0.00380043	0.0067962	0.00204482	0.0012658	0.20751	0.0148752	0.0875186	0.406409	0.0173725	0.00847983	0.713817	0.0188442	0.0176861	0.0115427	0.00497689	0.00909793	0.00656336
593	2	3	HT	49	0.0072157	0.0131636	0.00230461	0.00373541	0.00398007	0.00519484	0.0020045	0.00774329	0.156653	0.0785795	0.0294178	0.0124279	0.0394263	1.98006	0.114646	0.0139425	0.397416	0.251228	0.104659	0.177831	0.00826955	0.0149901	0.110384	0.707229	7.82816	0.396963	13.4503	0.119764	0.00331748	0.0180103	0.00448817	0.00257191	0.128828	0.0197869	0.0794292	0.346276	0.0370127	0.00671491	0.654102	0.0152678	0.0145045	0.00771646	0.0042631	0.00737212	0.00536668
594	1	1	HT	50	0.00952913	0.00775453	0.00365727	0.00394221	0.00491728	0.00677938	0.00300693	0.0093719	0.290994	0.0438936	0.0165878	0.00596694	0.0480135	2.55268	0.0923372	0.0131708	0.4282	0.382199	0.146781	0.475733	0.00412587	0.00962682	0.0463325	0.267897	6.3071	0.433059	15.5869	0.0424378	0.00210422	0.0105513	0.00157324	0.00222256	0.133094	0.0168603	0.0711552	0.477904	0.0692436	0.00714191	0.607149	0.0134063	0.00987385	0.0138481	0.0114901	0.00703351	0.00868739
595	1	2	HT	50	0.00590565	0.00874075	0.00185215	0.00192252	0.00397065	0.00274938	0.0020092	0.00529569	0.171393	0.0287454	0.0206316	0.00477977	0.0280956	1.31068	0.0890274	0.00900987	0.309403	0.21596	0.0867354	0.1844	0.00318889	0.00470257	0.0153039	0.157886	5.22037	0.284361	10.186	0.0384918	0.000721743	0.00497443	0.000967928	0.000583165	0.122134	0.0113416	0.0438865	0.36363	0.0838472	0.00897961	0.576809	0.0116884	0.0106813	0.0201744	0.0053254	0.00551926	0.00800165
596	1	3	HT	50	0.00496038	0.00979796	0.00419442	0.00203518	0.00405281	0.00363926	0.00194957	0.00652074	0.155685	0.0230143	0.0128418	0.00337868	0.0297248	1.4628	0.0919288	0.0147297	0.368254	0.208829	0.0875312	0.230549	0.0029089	0.00553204	0.0318716	0.186589	6.3448	0.367079	12.8218	0.0496645	0.00269618	0.00703618	0.0013692	0.000951095	0.0737853	0.0128944	0.0602832	0.217777	0.0343245	0.00819717	0.598917	0.0114109	0.00924273	0.00999282	0.00260948	0.00515347	0.00602014
597	2	1	HT	50	0.00484527	0.00851397	0.00216235	0.00106593	0.00306541	0.00166897	0.00188831	0.0044876	0.128246	0.0591087	0.0339385	0.00875392	0.0256722	1.27055	0.069055	0.0123401	0.245629	0.168145	0.0730012	0.0883965	0.00577779	0.00744081	0.0663702	0.450194	4.41994	0.235406	8.68383	0.0599164	0.0022645	0.0132336	0.00277531	0.00176849	0.0390142	0.00459071	0.0383786	0.143977	0.0222901	0.00901334	0.507411	0.00938451	0.0112458	0.00926875	0.00159247	0.00501602	0.00451794
598	2	2	HT	50	0.00539699	0.00748277	0.000841093	0.00177686	0.00262339	0.0040172	0.00312448	0.00889422	0.224468	0.0503919	0.0116958	0.00413847	0.0420179	2.12389	0.0965836	0.0136172	0.376305	0.269238	0.0909371	0.298538	0.00339452	0.00581568	0.0246217	0.190849	7.29477	0.384984	13.5053	0.0513219	0.000989168	0.00520453	0.00106996	0.000813433	0.127546	0.0119334	0.0635047	0.321249	0.0345342	0.00876502	0.606349	0.0169704	0.0132236	0.00775327	0.00348183	0.00858784	0.0063883
599	2	3	HT	50	0.00840749	0.00935855	0.00585695	0.00320817	0.0051947	0.00571911	0.00222528	0.00956913	0.188638	0.0523346	0.0171565	0.00361218	0.050916	1.9541	0.0861695	0.00582363	0.323466	0.266143	0.0920347	0.131463	0.00253578	0.00727204	0.0271651	0.332101	6.92875	0.416779	12.5223	0.0912423	0.00155662	0.0167523	0.00206532	0.00143358	0.108241	0.0129449	0.049431	0.333133	0.0417845	0.00977205	0.581089	0.0155518	0.0185634	0.00779687	0.00475111	0.00877085	0.00526507
600	1	1	HT	51	0.0026044	0.0111357	0.00249477	0.00158484	0.00438982	0.0035347	0.00302988	0.00779383	0.148946	0.0793277	0.0444709	0.0120859	0.0263995	1.24733	0.115072	0.0161615	0.403522	0.191016	0.0983588	0.216084	0.00389151	0.00982308	0.0378888	0.411776	6.84983	0.451267	15.1097	0.118482	0.0023792	0.0172512	0.00345601	0.00196577	0.0495342	0.0123677	0.0511741	0.290934	0.104373	0.010829	0.543591	0.011872	0.00956993	0.010023	0.00207634	0.00579354	0.0067205
601	1	2	HT	51	0.00461773	0.00645494	0.00239789	0.00212794	0.00623267	0.00600817	0.00299101	0.00864515	0.178048	0.0330381	0.00998048	0.0028998	0.0385837	1.72353	0.110031	0.018833	0.430709	0.212425	0.122957	0.216235	0.00365697	0.00653454	0.0132622	0.148475	7.66937	0.495415	13.8628	0.0700311	0.000775702	0.00729027	0.00146981	0.000616451	0.132676	0.0127357	0.0536767	0.312777	0.0508126	0.0124921	0.63304	0.0132444	0.0104458	0.0125386	0.00361473	0.00627114	0.00640607
602	1	3	HT	51	0.00446421	0.00872928	0.00330886	0.00182209	0.00649031	0.00522652	0.00374359	0.0117168	0.205025	0.072043	0.0320028	0.007955	0.0405132	1.62287	0.121246	0.0158022	0.385161	0.226195	0.106319	0.255898	0.00340599	0.00938473	0.0603573	0.379398	7.86102	0.419152	13.8733	0.057575	0.00195555	0.00714072	0.00251694	0.00112767	0.118172	0.0188023	0.064231	0.247691	0.0284215	0.00958419	0.622089	0.0128571	0.0129503	0.00969902	0.00370379	0.00809832	0.00463377
603	2	2	HT	51	0.0100424	0.00901287	0.00256068	0.00174763	0.00409866	0.00547197	0.00297548	0.008136	0.212328	0.032212	0.0111707	0.00512388	0.0385656	1.72384	0.095059	0.0177316	0.26689	0.256846	0.0957925	0.128825	0.00266308	0.00889858	0.0206435	0.198857	6.33882	0.272556	7.82951	0.0586011	0.000967169	0.00747305	0.00192401	0.000624056	0.0936252	0.0133874	0.0437796	0.202781	0.0228022	0.0075975	0.528755	0.0116558	0.015237	0.00557922	0.00245284	0.00434704	0.00280603
604	2	3	HT	51	0.00502041	0.00876487	0.00209797	0.00291784	0.0055406	0.00631051	0.0027291	0.00923127	0.257147	0.0346814	0.0104599	0.00406424	0.0387381	2.03899	0.135261	0.0176568	0.452125	0.246722	0.135735	0.263985	0.00124082	0.00207953	0.0290244	0.319324	10.1532	0.454006	16.5241	0.0426477	0.0015668	0.00743755	0.000963368	0.000772557	0.112771	0.0104007	0.0766967	0.322992	0.0115785	0.00911791	0.872245	0.0219035	0.0154087	0.00904973	0.00358282	0.00638707	0.00455118
605	1	1	HT	52	0.00686059	0.00854461	0.00148843	0.00157882	0.0052347	0.0036981	0.0032422	0.0080431	0.239918	0.0389954	0.00756172	0.00454177	0.0328474	1.60472	0.109511	0.0178851	0.436503	0.244949	0.118935	0.322011	0.00286275	0.00923084	0.0267495	0.317619	5.72406	0.400873	15.7824	0.0713469	0.0011834	0.00582037	0.00198234	0.00120453	0.106392	0.017385	0.0547069	0.324676	0.0713909	0.00879801	0.523921	0.0122017	0.00839385	0.00663998	0.00228971	0.00392672	0.00436719
606	1	2	HT	52	0.00868091	0.0080768	0.00273415	0.0036716	0.00670064	0.00466905	0.00241784	0.0102392	0.275291	0.0289905	0.0219828	0.00360427	0.042972	1.93176	0.142517	0.0163601	0.451171	0.264735	0.139225	0.323331	0.00102289	0.0069946	0.032385	0.235125	7.29681	0.492001	14.6773	0.0412667	0.00103746	0.00274328	0.000986437	0.000663427	0.134405	0.0175465	0.0624989	0.389122	0.0789542	0.0120051	0.68095	0.0127102	0.0140011	0.00845334	0.00275375	0.00534323	0.00441799
607	1	3	HT	52	0.00550028	0.00932373	0.00525655	0.00237306	0.00544993	0.00484725	0.00466895	0.0117079	0.276448	0.0358209	0.0121554	0.00759507	0.0381421	2.14764	0.161815	0.0203772	0.592015	0.299598	0.135168	0.265587	0.00101694	0.00656367	0.0469524	0.299746	10.0602	0.483234	18.1447	0.0560585	0.00228961	0.0100516	0.00190692	0.00122131	0.1162	0.0118949	0.0707602	0.257574	0.031259	0.0125523	0.850393	0.0172518	0.0147709	0.00949156	0.00235408	0.00837162	0.0072775
608	2	1	HT	52	0.00604535	0.00651389	0.00254897	0.00202578	0.00451195	0.00442661	0.0030247	0.00812686	0.261773	0.030318	0.0132322	0.00377902	0.0378897	2.13469	0.131346	0.0153215	0.396385	0.284473	0.122101	0.207509	0.00316717	0.00604503	0.0381652	0.358455	7.52145	0.324495	13.2502	0.0532457	0.00153365	0.0063743	0.00169908	0.00113716	0.141993	0.0195591	0.0595418	0.218264	0.0365814	0.00875467	0.627111	0.0161896	0.0137351	0.00981559	0.00335676	0.0145345	0.00970715
609	2	2	HT	52	0.00979726	0.00846697	0.00525135	0.00259982	0.00618409	0.00649743	0.00315964	0.0113292	0.261758	0.051195	0.0166108	0.0109115	0.0439279	2.28153	0.135445	0.0182185	0.435494	0.321895	0.123241	0.285111	0.00498029	0.00881656	0.0461388	0.448212	8.78845	0.451895	17.2632	0.0655113	0.00162976	0.0175958	0.00208694	0.0011847	0.109883	0.0138533	0.0883032	0.347971	0.0153924	0.0109525	0.726803	0.0201193	0.00897913	0.00605573	0.00330765	0.00473655	0.00449632
610	2	3	HT	52	0.00962382	0.0149468	0.00360223	0.00300699	0.00593069	0.00631943	0.00214431	0.00975445	0.253981	0.0266903	0.0122401	0.00360866	0.0514786	2.25606	0.126926	0.00939063	0.4122	0.335895	0.112743	0.129475	0.00277084	0.00430172	0.0221862	0.21905	8.72747	0.390205	12.5698	0.050469	0.00135872	0.00541583	0.00138383	0.00103412	0.117812	0.00897415	0.0596709	0.31229	0.021038	0.0103914	0.841811	0.0155226	0.0191558	0.00725806	0.00288576	0.00733339	0.00464665
611	1	1	HT	53	0.016517	0.0172365	0.00184598	0.00880757	0.000425638	0.00500457	0.000553035	0.00682551	0.0320175	0.0281504	0.0123531	0.00314991	0.0330135	1.86172	0.0316055	0.00387164	0.19812	0.199281	0.0341583	0.0839645	0.00215232	0.00490439	0.011872	0.107435	2.99873	0.143008	5.25012	0.0434225	0.000745192	0.00418143	0.00159153	0.000660999	0.0932184	0.0116305	0.0415309	0.74722	.	0.00378683	0.504306	0.0112165	0.00475103	0.000897566	0.00505141	0.00451107	0.000889773
612	1	2	HT	53	0.00978319	0.0116985	0.00303285	0.00155113	0.00533063	0.00295771	0.00309634	0.00769706	0.413788	0.0601358	0.0179253	0.0063081	0.0399076	2.15458	0.147595	0.0164758	0.350492	0.44349	0.169218	0.368662	0.00244102	0.00686523	0.0327027	0.292126	7.13824	0.299184	12.3187	0.071146	0.00123915	0.0114539	0.00177697	0.00179501	0.167357	0.00980315	0.0587725	0.450296	0.117877	0.0131208	0.800495	0.011391	0.00966435	0.0324721	0.00499805	0.00720869	0.0121871
613	1	3	HT	53	0.010021	0.00694239	0.00142729	0.00183786	0.00368306	0.00379584	0.00213487	0.00530629	0.124979	0.0333758	0.0129149	0.00573164	0.0304351	1.39516	0.0609672	0.00896837	0.246482	0.206273	0.0573291	0.0867789	0.00460264	0.00498577	0.021622	0.172663	4.6466	0.220309	7.53438	0.0408318	0.00119776	0.00576687	0.00224273	0.00118715	0.0420212	0.00632377	0.0366596	0.213025	0.00949054	0.00656593	0.421822	0.00826433	0.0140858	0.00711493	0.00280888	0.00540155	0.00340605
614	2	1	HT	53	0.00820869	0.00881513	0.00210414	0.00247269	0.00366348	0.00363564	0.00202616	0.00835723	0.165907	0.0548363	0.0231735	0.00540094	0.0399795	2.00226	0.0970764	0.0130696	0.337131	0.255188	0.0887473	0.193253	0.00454875	0.00369816	0.0240931	0.260698	6.64033	0.323763	11.1863	0.0539267	0.00135016	0.0112577	0.00197043	0.00136364	0.0540267	0.00827028	0.0549822	0.236183	0.0456934	0.0090115	0.614898	0.0169999	0.00991584	0.0110256	0.00290694	0.00684734	0.00641975
615	2	2	HT	53	0.01309	0.0159586	0.00569876	0.00535315	0.00531901	0.00486137	0.00248712	0.0111257	0.349134	0.0783602	0.0222719	0.00802829	0.0542655	2.75342	0.153133	0.0120878	0.41133	0.458455	0.178628	0.357903	0.00607575	0.0109688	0.0500771	0.35953	9.78714	0.517294	17.2444	0.0856311	0.00308862	0.0151614	0.00266678	0.00221782	0.22132	0.0176478	0.0867773	0.374062	0.0180863	0.0120302	0.947477	0.0215018	0.0133856	0.00858678	0.00376363	0.00882984	0.00575295
616	2	3	HT	53	0.0108212	0.00999141	0.00203637	0.00269181	0.00298148	0.00388736	0.00157643	0.00641827	0.149967	0.0417177	0.0178697	0.00443035	0.0338945	1.63226	0.0750835	0.00320964	0.277374	0.236698	0.0655978	0.101137	0.00187623	0.00826031	0.0291565	0.202962	4.89438	0.318877	8.98625	0.0599243	0.0019381	0.00446629	0.00129116	0.00111399	0.0635887	0.0063357	0.0408358	0.27258	0.00854068	0.00595824	0.442891	0.0118417	0.0151132	0.00562774	0.00270432	0.00584324	0.00251701
617	1	1	HT	54	0.0069528	0.00836406	0.00268846	0.00174745	0.00432135	0.00346709	0.00334501	0.00742815	0.227551	0.0482209	0.00736039	0.00464748	0.0299003	1.44858	0.0945268	0.0174272	0.364121	0.238118	0.135802	0.314391	0.00343697	0.00828921	0.0248821	0.233001	5.64184	0.450783	14.873	0.076103	0.00168288	0.00776721	0.00229811	0.00144957	0.150751	0.0220233	0.0667065	0.291492	0.0554056	0.0100602	0.486915	0.009603	0.00809934	0.0127246	0.00325013	0.00528889	0.00666708
618	1	2	HT	54	0.00714839	0.0117745	0.00430255	0.001904	0.00408522	0.00515998	0.00250401	0.00922635	0.149806	0.0351349	0.00893848	0.00621128	0.0330232	1.72735	0.0984049	0.0197315	0.426005	0.218897	0.109887	0.223157	0.00475207	0.00316903	0.0176831	0.185839	6.99459	0.465554	15.1712	0.0545462	0.00150286	0.0133052	0.00238022	0.00117545	0.121043	0.019551	0.0728545	0.304128	0.0315845	0.00985896	0.615094	0.0129954	0.0105788	0.0083992	0.00316914	0.00520131	0.00347649
619	1	3	HT	54	0.00727171	0.00897985	0.00557126	0.00226757	0.00480178	0.00551696	0.00240297	0.0105249	0.151396	0.054148	0.0153006	0.00909022	0.0290022	1.30913	0.106368	0.00791309	0.343099	0.201545	0.0820363	0.193169	0.0057858	0.00917369	0.060312	0.433648	6.00103	0.3324	10.8667	0.0557596	0.00267778	0.0149549	0.00196338	0.00195943	0.0430856	0.00973605	0.0575126	0.186933	0.0337228	0.0080711	0.507588	0.0118292	0.0105115	0.00876123	0.00247814	0.00399451	0.00427501
620	2	1	HT	54	0.00448498	0.00825677	0.00360464	0.00195591	0.00318714	0.00414511	0.00223575	0.00675159	0.111469	0.043173	0.00807076	0.00609491	0.0302962	1.51188	0.0656801	0.00668393	0.257482	0.185104	0.0681127	0.0985711	0.0025301	0.00757222	0.0367688	0.233765	5.58122	0.243094	8.22407	0.0539592	0.00320014	0.00508679	0.00134421	0.00129451	0.0426137	0.00797348	0.05818	0.316033	.	0.00792781	0.613361	0.0139779	0.0151102	0.00557938	0.00242993	0.00555858	0.00275878
621	2	2	HT	54	0.0100123	0.00916971	0.00474788	0.00244768	0.0031497	0.00620381	0.00283326	0.0106086	0.162549	0.0276605	0.00833342	0.00438296	0.0387165	1.83903	0.115152	0.0099794	0.434245	0.229288	0.119392	0.085035	0.00182317	0.0042468	0.0126548	0.136355	7.92483	0.404252	14.5332	0.0353298	0.00113283	0.0054578	0.000891845	0.000889377	0.12337	0.0150381	0.0837165	0.317695	0.0293873	0.00792922	0.682124	0.0162343	0.00898374	0.0069771	0.00300721	0.00470087	0.00492723
622	2	3	HT	54	0.0114769	0.014168	0.00289509	0.00326865	0.0019794	0.00193857	0.0128996	0.0100231	0.102846	0.0306183	0.0168748	0.00402845	0.0397949	1.76977	0.0565822	0.00595206	0.300598	0.236949	0.0609349	0.0491122	0.00163882	0.00886849	0.0245853	0.178399	6.80813	0.326896	10.3796	0.0506985	0.000839152	0.00847752	0.00183891	0.00135051	0.0615211	0.0155041	0.0541042	0.423918	0.0178873	0.00765701	0.600409	0.0210306	0.0023109	0.0506985	0.0168748	0.00440193	0.0125669
[truncated: 147 more columns]

## Sheet: Table S4. TG species
Table S4. Interpretation of molecular species of triacylgycerol (TG) by a 'product ion analysis' using a XEVO-TQ-S micro triple quadrupole mass spectrometry.
Lipids detected by ESI–MS/MS	Interpretation of lipid molecular species based on product ion analysis
TG 16:0_34:3	TG 16:0_34:3*
TG 16:0_36:4	TG 16:0_18:2_18:2
TG 16:0_36:5	TG 16:0_18:3_18:2
TG 16:0_36:6	TG 16:0_18:3_18:3
TG 18:2_36:5	TG 18:2_18:3_18:2
TG 18:3_36:5	TG 18:3_18:3_18:2
TG 18:3_36:6	TG 18:3_18:3_18:3
* Product ion analysis could not determine the component acyl chains of 34:3.

## Sheet: Table S5. ANOVA results
Table S5. Analysis of variance results on the effects of treatment (optimal temperature and heat stress), genotype (52 F6 lines and parental lines (Tamrun OL-02, ICGS-76), and their interaction on physiological traits, amounts of lipids in various headgroup classes, lipid-headgroup unsaturation indices, lipid molecular species, and fold change of fatty acids in lipid classes. The GLIMMIX procedur…
	P values
Physiology Traits	Genotype	Treatment	Interaction
SPAD	<0.001	<0.001	0.434906
Fv/Fm	0.349357	<0.001	0.0470663
	P values
Lipid Class	Genotype	Treatment	Interaction
acMGDG	<0.001	<0.001	0.131489
ASG	<0.001	<0.001	0.415335
DG	<0.001	<0.001	0.0706941
DGDG	<0.001	<0.001	0.0173506
DGMG	0.00333232	<0.001	0.0669572
GSL	<0.001	<0.001	0.196362
LPC	<0.001	0.938334	0.416346
LPE	<0.001	<0.001	0.00988882
MGDG	0.0191386	<0.001	0.112766
MGMG	<0.001	0.206256	0.558419
Ox-lipid	<0.001	<0.001	0.00775725
PA	0.121629	<0.001	0.0382249
PC	0.00333814	<0.001	0.719142
PE	<0.001	<0.001	0.0178944
PE-N	<0.001	<0.001	0.243778
PG	<0.001	0.756981	0.336877
PI	<0.001	<0.001	0.384321
PS	0.00121801	0.0447019	0.12123
SG	<0.001	<0.001	<0.001
SE	0.00674731	<0.001	0.099534
SQDG	0.0325358	<0.001	0.0349244
TG	0.145507	<0.001	<0.001
TrGDG	<0.001	<0.001	<0.001
	P values
Lipid Class Unsaturation Index	Genotype	Treatment	Interaction
acMGDG	<0.001	0.245909	<0.001
ASG	0.01232	<0.001	0.302832
DG	0.00318625	0.0787524	0.125495
DGDG	<0.001	<0.001	0.107159
DGMG	<0.001	<0.001	0.176963
GSL	0.0790961	<0.001	0.271447
LPC	<0.001	<0.001	0.973786
LPE	<0.001	<0.001	0.525989
MGDG	0.00384746	<0.001	0.229953
Ox-lipid	<0.001	<0.001	0.0199771
PA	<0.001	<0.001	0.3072
PC	<0.001	<0.001	0.515589
PE	0.0163385	<0.001	0.406465
PE-N	<0.001	<0.001	0.0170556
PG	<0.001	<0.001	0.683651
PI	0.181417	<0.001	0.403558
PS	0.142753	0.0974967	0.313295
SE	0.045348	<0.001	0.3803
SQDG	<0.001	<0.001	0.0136103
TG	0.020231	0.255933	0.665486
	P values
Lipid Acyl Chain Fold Changes	Genotype	Treatment	Interaction
ASG(16:0)	<0.001	<0.001	0.453241
ASG(18:2)	0.0413085	<0.001	0.152085
ASG(18:3)	0.00204214	<0.001	0.257905
DG(16:0)	<0.001	<0.001	0.391147
DG(18:2)	<0.001	0.0941441	0.0750053
DG(18:3)	<0.001	<0.001	0.407688
DGDG (16:0)	<0.001	<0.001	0.168619
DGDG (16:1)	<0.001	<0.001	0.0283304
DGDG (18:0)	<0.001	<0.001	0.363564
DGDG (18:1)	<0.001	0.357752	0.0166204
DGDG (18:2)	<0.001	0.148865	0.215265
DGDG (18:3)	<0.001	<0.001	0.0919132
DGDG (20:1)	0.0190391	0.0305819	0.510246
DGDG (20:2)	0.00154094	<0.001	0.519094
DGDG (20:3)	<0.001	<0.001	0.0150638
DGMG(16:0)	0.00451424	<0.001	0.407353
DGMG(18:3)	0.0070345	0.423138	0.290173
MGDG (16:0)	<0.001	<0.001	0.0298879
MGDG (16:1)	<0.001	<0.001	0.0762441
MGDG (17:0)	0.0247412	<0.001	0.836356
MGDG (18:0)	<0.001	<0.001	0.0969742
MGDG (18:1)	<0.001	<0.001	0.912053
MGDG (18:2)	<0.001	<0.001	0.0540187
MGDG (18:3)	0.0241692	<0.001	0.0728424
MGDG (20:1)	0.0469188	<0.001	0.0775856
MGDG (20:2)	0.00690577	<0.001	0.175111
MGDG (20:3)	<0.001	<0.001	0.00379915
MGMG(18:3)	<0.001	0.206256	0.0173506
PA(16:0)	0.068278	<0.001	0.336193
PA(16:1)	<0.001	<0.001	0.402158
PA(18:0)	0.23748	0.00437785	0.367054
PA(18:1)	0.00122253	0.188827	0.118657
PA(18:2)	0.319667	0.069686	0.473704
PA(18:3)	0.0141489	<0.001	0.108452
PC(16:0)	<0.001	<0.001	0.026466
PC(16:1)	0.020223	<0.001	0.711502
PC(18:0)	<0.001	<0.001	0.119942
PC(18:1)	<0.001	<0.001	0.00768657
PC(18:2)	0.13423	<0.001	0.0265962
PC(18:3)	<0.001	<0.001	0.583787
PC(20:0)	0.00364188	<0.001	0.158
PC(20:1)	0.0269014	<0.001	0.82603
PC(22:0)	<0.001	<0.001	0.0341926
PC(22:1)	<0.001	<0.001	0.21987
PC(22:2)	<0.001	<0.001	0.00823914
PE(16:0)	<0.001	<0.001	0.199845
PE(16:1)	<0.001	<0.001	0.291005
PE(18:0)	<0.001	<0.001	0.418199
PE(18:1)	<0.001	<0.001	0.260388
PE(18:2)	0.0481082	<0.001	0.00909457
PE(18:3)	0.00872064	<0.001	0.406533
PE(20:0)	0.00178992	<0.001	0.093441
PE(20:2)	<0.001	<0.001	<0.001
PE(20:3)	<0.001	<0.001	0.548703
PE(22:0)	<0.001	<0.001	0.0020311
PE(24:0)	<0.001	<0.001	<0.001
PE(24:1)	<0.001	<0.001	0.00325801
PG(16:0)	0.00103504	<0.001	0.114386
PG(16:1)	<0.001	<0.001	0.0104743
PG(18:0)	<0.001	<0.001	0.109429
PG(18:1)	<0.001	<0.001	0.20594
PG(18:2)	0.0484836	<0.001	0.109285
PG(18:3)	<0.001	<0.001	0.0374102
PI(16:0)	<0.001	<0.001	0.598303
PI(16:1)	<0.001	<0.001	0.0189135
PI(18:0)	<0.001	<0.001	0.3978
PI(18:1)	0.00239633	<0.001	0.300246
PI(18:2)	0.112508	0.187228	0.0626041
PI(18:3)	<0.001	<0.001	0.348506
PS(16:0)	<0.001	<0.001	0.326234
PS(16:1)	<0.001	<0.001	0.00246548
PS(18:2)	0.14209	0.279798	0.0103884
PS(18:3)	<0.001	0.0603925	0.595224
PS(22:0)	<0.001	<0.001	0.00631783
PS(24:0)	<0.001	<0.001	0.181736
SE (18:2)	0.00196605	<0.001	0.0214851
SE (18:3)	0.040015	<0.001	0.251906
TG (16:0)	0.496519	0.844333	0.430054
TG (18:2)	0.0622486	<0.001	0.637348
TG (18:3)	0.347726	<0.001	0.853876
TG (34:3)	0.679637	0.121985	0.442347
	P values
Lipid Molecular Species	Genotype	Treatment	Interaction
Campesterol-Glc	<0.001	<0.001	0.004123
Campesterol-Hex 16:0	<0.001	0.00714624	0.299031
Campesterol-Hex 18:2	<0.001	<0.001	0.132889
Campesterol-Hex 18:3	<0.001	<0.001	0.0288254
DG 16:0_18:2	<0.001	0.482898	0.098214
DG 16:0_18:3	0.013002	<0.001	0.708139
DG 18:2_18:3	<0.001	<0.001	0.43383
DG 18:3_18:3	<0.001	<0.001	0.270441
DGDG 16:0_18:2	<0.001	0.619481	0.0568606
DGDG 16:0_18:3;O	<0.001	<0.001	<0.001
DGDG 16:0_18:3;O2	<0.001	<0.001	<0.001
DGDG 16:0_18:4;O	<0.001	<0.001	0.00205375
DGDG 18:0_16:1	0.00887688	<0.001	0.583672
DGDG 18:0_18:3	<0.001	<0.001	0.414481
DGDG 18:1_16:0	<0.001	<0.001	0.0323631
DGDG 18:1_18:1	0.00116043	<0.001	0.179408
DGDG 18:1_18:3	<0.001	<0.001	0.0219787
DGDG 18:2_18:0	<0.001	<0.001	0.113396
DGDG 18:2_18:2	<0.001	<0.001	0.607527
DGDG 18:2_18:3	<0.001	<0.001	0.333387
DGDG 18:2;O_16:0	0.031891	0.511186	0.00156452
DGDG 18:2;O_18:3	<0.001	<0.001	0.0159984
DGDG 18:2;O2_16:0	<0.001	<0.001	0.0115702
DGDG 18:2;O2_18:3	<0.001	0.386799	0.126703
DGDG 18:3_16:0	<0.001	<0.001	0.198734
DGDG 18:3_16:1	<0.001	<0.001	0.0228426
DGDG 18:3_18:3	<0.001	<0.001	0.0597709
DGDG 18:3;O_18:3	<0.001	<0.001	<0.001
DGDG 18:3;O2_18:4;O	0.00133983	0.270717	0.00267292
DGDG 18:4;O_18:3	<0.001	<0.001	<0.001
DGDG 18:4;O_18:4;O	<0.001	0.0509096	<0.001
DGDG 18:4;O_18:4;O2	0.0023549	0.0405484	0.0305215
DGDG 20:1_18:3	0.0190391	0.0305819	0.510246
DGDG 20:2_18:3	0.00154094	<0.001	0.519094
DGDG 20:3_18:3	<0.001	<0.001	0.0150638
DGMG 16:0	0.00451424	<0.001	0.407353
DGMG 18:3	0.0070345	0.423138	0.290173
HexCer 34:1;O4	<0.001	<0.001	0.00852855
HexCer 40:1;O4	<0.001	<0.001	0.0340061
HexCer 42:2;O4	<0.001	<0.001	0.736881
LPC (16:0)	<0.001	<0.001	0.79688
LPC (18:2)	0.156867	0.596701	0.423725
LPC (18:3)	<0.001	<0.001	0.213339
LPE (16:0)	0.00441747	<0.001	0.735032
LPE (18:2)	<0.001	0.00248561	0.0479425
LPE (18:3)	0.0907955	<0.001	0.227367
MGDG 12:3;O_18:3	<0.001	<0.001	<0.001
MGDG 16:0_18:2	<0.001	<0.001	0.00511738
MGDG 18:0_18:1	<0.001	<0.001	0.912053
MGDG 18:0_18:2	<0.001	<0.001	0.061204
MGDG 18:2_18:3	<0.001	<0.001	0.12775
MGDG 18:2_20:1	0.180019	0.112955	0.0857775
MGDG 18:2;O2_18:3	<0.001	<0.001	0.176948
MGDG 18:3_16:0	<0.001	<0.001	0.0463221
MGDG 18:3_16:1	<0.001	<0.001	0.0762441
MGDG 18:3_17:0	0.0247412	<0.001	0.836356
MGDG 18:3_18:2;O	0.00167238	0.273384	0.0350095
MGDG 18:3_18:3	0.0288586	<0.001	0.0747371
MGDG 18:3;O_18:3	<0.001	<0.001	<0.001
MGDG 18:4;O_18:3	<0.001	<0.001	<0.001
MGDG 20:1_18:3	0.0428744	<0.001	0.0817545
MGDG 20:2_18:3	0.00690577	<0.001	0.175111
MGDG 20:3_18:3	<0.001	<0.001	0.00379915
MGDG;O(FA 16:0) 36:6	0.0366022	0.806875	0.00445545
MGDG;O(FA 18:2;O) 36:6	<0.001	<0.001	<0.001
MGDG;O(FA 18:2;O3) 36:6	<0.001	<0.001	0.120469
MGDG;O(FA 18:2) 36:6	<0.001	0.0872421	<0.001
MGDG;O(FA 18:3;O) 36:6	<0.001	0.028785	0.152002
MGDG;O(FA 18:3;O2) 36:6	<0.001	0.961982	<0.001
MGDG;O(FA 18:3) 36:6	0.168495	0.832737	<0.001
MGMG 18:3	<0.001	0.206256	0.0173506
NAPE 18:3_36:6	<0.001	<0.001	<0.001
NAPE;N(FA 18:3) 34:3	0.110328	<0.001	0.192786
PA 16:0_16:0	0.00183687	<0.001	0.537138
PA 16:0_16:1	<0.001	<0.001	0.402158
PA 16:0_18:1	0.00124973	0.00684064	0.0989257
PA 16:0_18:2	0.223349	0.52716	0.479827
PA 16:0_18:3	0.0182006	<0.001	0.0867124
PA 18:0_18:2	0.524475	0.342437	0.419501
PA 18:0_18:3	0.0303713	<0.001	0.102237
PA 18:1_18:3	<0.001	<0.001	0.156815
PA 18:2_18:2	0.355628	0.0456689	0.422617
PA 18:2_18:3	0.0773088	<0.001	0.528295
PA 18:3_18:3	0.00777692	<0.001	0.0764606
PC 16:0_16:0	0.0017827	0.00177351	0.0183234
PC 16:0_16:1	0.020223	<0.001	0.711502
PC 16:0_18:1	<0.001	<0.001	0.00577488
PC 16:0_18:2	0.0122341	0.446883	<0.001
PC 16:0_18:3	0.0328099	<0.001	0.657482
PC 16:0_18:3;2O	<0.001	<0.001	<0.001
PC 16:0_18:3;O	<0.001	<0.001	<0.001
PC 18:0_18:2	0.291143	<0.001	0.014362
PC 18:0_18:3	<0.001	<0.001	0.814211
PC 18:1_18:3	<0.001	0.930687	0.0665851
PC 18:2_18:2	0.117374	<0.001	0.0677798
PC 18:2_18:3	<0.001	<0.001	0.0408328
PC 18:3_18:3	0.00219918	<0.001	0.367112
PC 18:3_18:3;O	<0.001	<0.001	<0.001
PC 18:3_18:3;O2	<0.001	<0.001	<0.001
PC 20:0_18:2	0.11779	<0.001	0.066278
PC 20:0_18:3	<0.001	<0.001	0.724126
PC 20:1_18:3	0.0269014	<0.001	0.82603
PC 22:0_18:2	0.00224894	<0.001	0.0338989
PC 22:0_18:3	0.00420671	<0.001	0.465325
PC 22:1_18:3	<0.001	<0.001	0.21987
PC 22:2_18:3	<0.001	<0.001	0.00823914
PE 16:0_16:0	<0.001	<0.001	0.138778
PE 16:0_16:1	<0.001	<0.001	0.538183
PE 16:0_18:1	<0.001	<0.001	0.0616518
PE 16:0_18:2	0.011718	<0.001	0.00717023
PE 16:0_18:3	0.00782571	<0.001	0.38224
PE 16:0_18:3;O3	<0.001	0.244779	<0.001
PE 16:1_18:3	<0.001	<0.001	0.267235
PE 18:0_18:2	0.225011	<0.001	0.0549075
PE 18:0_18:3	0.0111864	<0.001	0.467303
PE 18:1_18:3	<0.001	<0.001	0.344949
PE 18:2_18:2	0.0777007	0.0828739	0.0128587
PE 18:2_18:3	<0.001	<0.001	0.608131
PE 18:2_18:3;O3	<0.001	0.013984	0.00538011
PE 18:3_18:3	0.0286252	<0.001	0.211513
PE 18:3_18:3;O3	<0.001	<0.001	<0.001
PE 20:0_18:2	0.137205	0.764841	0.0283092
PE 20:0_18:3	0.0059628	<0.001	0.666371
PE 20:2_18:3	<0.001	<0.001	<0.001
PE 20:3_18:3	<0.001	<0.001	0.548703
PE 22:0_18:2	0.00782772	<0.001	0.013392
PE 22:0_18:3	<0.001	<0.001	0.276454
PE 24:0_18:2	<0.001	<0.001	0.0147053
PE 24:0_18:3	<0.001	<0.001	0.0121916
PE 24:1_18:2	<0.001	<0.001	<0.001
PE 24:1_18:3	<0.001	<0.001	0.422998
PG 16:0_16:0	0.00105235	<0.001	0.167258
PG 16:0_16:1	<0.001	<0.001	0.0291149
PG 18:0_16:0	<0.001	<0.001	0.124448
PG 18:1_16:0	<0.001	<0.001	0.20594
PG 18:2_16:0	0.0224652	0.399886	0.317182
PG 18:2_16:1	<0.001	<0.001	<0.001
PG 18:2_18:0	0.107348	<0.001	0.00566744
PG 18:2_18:2	0.0678494	<0.001	0.0606776
PG 18:3_16:0	<0.001	0.147864	0.0991272
PG 18:3_16:1	<0.001	<0.001	0.00163544
PG 18:3_18:0	0.0235785	<0.001	0.350439
PG 18:3_18:2	0.693209	<0.001	0.173496
PG 18:3_18:3	<0.001	<0.001	0.0208836
PI 16:0_16:0	<0.001	<0.001	0.00201537
PI 16:0_16:1	<0.001	<0.001	0.0131359
PI 16:0_18:1	<0.001	<0.001	0.276126
PI 16:0_18:2	0.0777742	0.181488	0.0605543
PI 16:0_18:3	0.0010408	<0.001	0.348634
PI 16:1_16:1	<0.001	<0.001	<0.001
PI 16:1_18:3	0.00875282	<0.001	0.653183
PI 18:0_18:1	<0.001	0.963083	0.211127
PI 18:0_18:3	<0.001	<0.001	0.201128
PI 18:1_18:2	0.240296	0.00117365	0.281408
PI 18:1_18:3	<0.001	<0.001	0.260484
PI 18:2_18:0	0.103258	0.621908	0.202298
PI 18:2_18:2	0.0876717	<0.001	0.0891153
PI 18:2_18:3	<0.001	<0.001	0.203815
PI 18:3_18:3	0.00288083	<0.001	0.209402
PS 16:0_18:2	0.0209407	<0.001	0.0225714
PS 16:0_18:3	0.00991122	<0.001	0.944123
PS 16:1_18:3	<0.001	<0.001	0.00246548
PS 22:0_18:2	0.0171041	<0.001	0.0132933
PS 22:0_18:3	<0.001	<0.001	0.155794
PS 24:0_18:2	0.0446546	<0.001	0.00283015
PS 24:0_18:3	0.00680671	<0.001	0.829453
Sitosterol 18:2	0.00196605	<0.001	0.0214851
Sitosterol 18:3	0.040015	<0.001	0.251906
Sitosterol-Glc	<0.001	<0.001	0.362559
Sitosterol-Hex 16:0	<0.001	<0.001	0.243839
Sitosterol-Hex 18:2	0.113815	<0.001	0.158958
Sitosterol-Hex 18:3	<0.001	<0.001	0.174692
SQDG (32:0)	<0.001	<0.001	<0.001
SQDG (32:1)	<0.001	<0.001	0.555716
SQDG (34:3)	0.0113002	<0.001	0.566895
SQDG (36:3)	0.027972	<0.001	0.572276
SQDG (36:4)	0.0736979	<0.001	0.0445489
SQDG (36:5)	0.021245	<0.001	0.0193638
SQDG (36:6)	0.335168	<0.001	0.123173
SQDG 18:4;O_18:4;O	<0.001	<0.001	<0.001
Stigmasterol-Glc	<0.001	0.00880127	0.288202
Stigmasterol-Hex 16:0	<0.001	<0.001	0.680689
Stigmasterol-Hex 18:2	0.00176473	<0.001	0.146961
Stigmasterol-Hex 18:3	0.0238769	<0.001	0.50635
TG 16:0_18:2_18:2	0.537229	0.74258	0.541641
TG 16:0_18:3_18:2	0.159461	0.0444635	0.477288
TG 16:0_18:3_18:3	0.574635	0.111795	0.834144
TG 16:0_34:3	0.874708	0.466608	0.517986
TG 18:2_18:3_18:2	0.00788392	<0.001	0.779321
TG 18:3_18:3_18:2	0.242385	<0.001	0.902128
TG 18:3_18:3_18:3	0.587312	<0.001	0.612065
TrGDG 18:3_18:3	0.0293876	<0.001	0.0474214

## Sheet: Table S6. Diacyl lipid changes
Table S6. Diacyl lipid changes under heat stress. Optimal temperature was 30/20°C and heat stress was 38/28°C with a temperature treatment duration of 14 d. Lipid molecular species are identified as total acyl carbons: total double bonds. DGDG, digalactosyldiacylglycerol; MGDG, monogalactosyldiacylglycerol; PA, phosphatidic acid; PC, phosphatidylcholine; PE, phosphatidylethanolamine; PG, phosphat…
Lipid species that have at least one 18:3 acyl chain and that decreased under heat stress
DGDG 18:3_16:0, DGDG 18:3_16:1, DGDG 18:1_18:3, DGDG 18:2_18:3, DGDG 18:3_18:3, DGDG 20:2_18:3, DGDG 20:3_18:3, MGDG 18:3_16:1
MGDG 20:1_18:3, MGDG 18:3_18:3, MGDG 20:2_18:3, MGDG 20:3_18:3
PG 18:3_16:1, PG 18:3_18:0, PG 18:3_18:3
SQDG 34:3 (16:0_18:3), SQDG 36:4 (18:1_18:3 or 18:2_18:2), SQDG 36:5 (18:2_18:3) (The individual fatty acid composition of SQDG species is based on Devaiah et al., 2006)
PC 16:0_18:3, PC 18:0_18:3, PC 18:2_18:3, PC 18:3_18:3, PC 20:0_18:3, PC 20:1_18:3, PC 22:0_18:3, PC 22:1_18:3, PC 22:2_18:3
PE 16:0_18:3, PE 16:1_18:3, PE 18:0_18:3, PE 18:1_18:3, PE 18:2_18:3, PE 18:3_18:3, PE 20:0_18:3, PE 20:2_18:3, PE 20:3_18:3, PE 22:0_18:3, PE 24:0_18:3, PE 24:1_18:3
PI 16:0_18:3, PI 16:1_18:3, PI 18:0_18:3, PI 18:1_18:3, PI 18:2_18:3, PI 18:3_18:3
PS 16:0_18:3, PS 16:1_18:3, PS 24:0_18:3
PA 16:0_18:3, PA 18:0_18:3, PA 18:1_18:3, PA 18:2_18:3, PA 18:3_18:3
Lipid species containing saturated acyl chains or monounsaturated acyl chains and no 18:3 acyl chain and that increased under heat stress
DGDG 18:0_16:1, DGDG 18:1_16:0, DGDG 18:1_18:1, DGDG 18:2_18:0
MGDG 16:0_18:2, MGDG 18:0_18:2
PG 16:0_16:0, PG 18:0_16:0, PG 18:1_16:0
PC 16:0_16:0, PC 16:0_18:1, PC 18:0_18:2
PE 16:0_16:0
PI 16:0_16:0, PI 16:0_16:1
PS 22:0_18:2
PA 16:0_16:0, PA 16:0_18:1

## Sheet: Table S7. Lipid correlations
Table S7. Spearman correlation coefficients (ρ) among the lipid analytes across the 54 peanut genotypes under optimal temperature and high temperature. The value of ρ ranges from -1 (perfect negative correlation) to 1 (perfect positive correlation), with ρ = 0 indicating no correlation.
Lipids	DGDG 18:3_18:3	DGDG 18:3_16:0	DGDG 18:0_18:3	DGDG 18:1_18:3	DGDG 18:2_18:0	DGDG 20:3_18:3	DGDG 20:1_18:3	DGDG 18:3_16:1	DGDG 18:2_18:2	DGDG 16:0_18:2	DGDG 18:1_16:0	DGDG 18:0_16:1	DGDG 18:2_18:3	DGDG 18:1_18:1	DGDG 20:2_18:3	DGMG 16:0	DGMG 18:3	MGDG 18:3_18:3	MGDG 18:3_16:0	MGDG 16:0_18:2	MGDG 18:3_16:1	MGDG 20:1_18:3	MGDG 18:0_18:2	MGDG 20:3_18:3	MGDG 18:3_17:0	MGDG 18:0_18:1	MGDG 18:2_18:3	MGDG 20:2_18:3	MGDG 18:2_20:1	MGMG 18:3	PG 16:0_16:1	PG 16:0_16:0	PG 18:1_16:0	PG 18:3_16:1	PG 18:3_16:0	PG 18:0_16:0	PG 18:2_18:0	PG 18:2_16:0	PG 18:2_16:1	PG 18:3_18:3	PG 18:3_18:0	PG 18:2_18:2	PG 18:3_18:2	SQDG 36:3	SQDG 34:3	SQDG 32:0	SQDG 36:6	SQDG 36:4	SQDG 36:5
DGDG 18:3_18:3	1	0.641989	-0.631551	0.684263	-0.667114	0.90599	0.314546	0.957072	0.866387	0.162489	-0.0683929	-0.684129	0.64728	-0.335296	0.783723	0.825174	0.0224928	0.946355	-0.478331	-0.559828	0.852897	0.778054	-0.688883	0.686454	-0.655987	0.519573	-0.125297	0.600627	0.246039	0.0829404	0.873543	-0.577335	-0.469977	0.885756	0.0843843	-0.61023	0.446369	-0.028971	0.894815	0.539674	0.588947	0.340469	-0.560462	0.819038	0.887431	0.411834	0.918508	0.730944	0.890747
DGDG 18:3_16:0	0.641989	1	-0.226191	0.631867	-0.261654	0.6308	0.346724	0.701751	0.644085	0.362515	0.286281	-0.251403	0.536941	-0.0178723	0.613413	0.5119	0.223814	0.784053	0.221227	0.104972	0.781205	0.635754	-0.208337	0.777094	-0.139216	0.442845	0.153272	0.654155	0.388123	0.1806	0.739969	-0.0992221	-0.0598191	0.605885	0.28775	-0.246173	0.500616	0.285233	0.65143	0.464066	0.525162	0.503145	-0.245983	0.504407	0.707048	0.43117	0.540633	0.560868	0.605954
DGDG 18:0_18:3	-0.631551	-0.226191	1	-0.0468147	0.972239	-0.556518	0.0524069	-0.669248	-0.5464	0.24321	0.477788	0.948622	-0.205855	0.461707	-0.515934	-0.617413	0.189964	-0.612878	0.622643	0.734984	-0.738556	-0.539293	0.934713	-0.37064	0.88927	-0.0335058	0.512418	-0.203083	0.0256462	0.152496	-0.677334	0.750347	0.638045	-0.77038	0.173065	0.796031	-0.367173	0.24099	-0.697581	-0.347138	-0.192661	-0.186306	0.601903	-0.400354	-0.671659	-0.0225595	-0.701001	-0.484648	-0.662551
DGDG 18:1_18:3	0.684263	0.631867	-0.0468147	1	-0.0887612	0.642402	0.397935	0.624168	0.640963	0.421399	0.413863	-0.11697	0.610497	0.169167	0.512733	0.377738	0.234226	0.663628	-0.0502729	-0.0522644	0.501472	0.527899	-0.124172	0.566873	-0.14637	0.546	0.268361	0.645527	0.387617	0.242514	0.490998	-0.069503	0.0516449	0.461465	0.228169	-0.0722608	0.325617	0.26676	0.513304	0.334639	0.486886	0.410405	-0.168243	0.594473	0.527652	0.566445	0.548782	0.670515	0.583631
DGDG 18:2_18:0	-0.667114	-0.261654	0.972239	-0.0887612	1	-0.627207	0.0402793	-0.70364	-0.515695	0.34205	0.531862	0.938552	-0.168691	0.501843	-0.555946	-0.654882	0.191937	-0.648232	0.592815	0.753814	-0.752113	-0.538807	0.953938	-0.43749	0.860166	-0.0477769	0.575162	-0.208075	0.0840645	0.0908285	-0.718251	0.79015	0.678867	-0.814842	0.166854	0.840197	-0.311365	0.295903	-0.704545	-0.373841	-0.205846	-0.151352	0.617899	-0.459468	-0.703735	-0.00127659	-0.745682	-0.468804	-0.656635
DGDG 20:3_18:3	0.90599	0.6308	-0.556518	0.642402	-0.627207	1	0.286785	0.893366	0.750617	0.0294092	-0.165623	-0.587623	0.510665	-0.369459	0.810979	0.809702	-0.0353444	0.895977	-0.373127	-0.512065	0.796431	0.66338	-0.649652	0.784123	-0.541456	0.521707	-0.207503	0.644364	0.167777	0.0776816	0.83455	-0.54211	-0.45754	0.841736	0.116709	-0.597407	0.308421	-0.0743091	0.827584	0.558823	0.627492	0.278878	-0.499309	0.797851	0.8494	0.340907	0.862547	0.61084	0.786076
DGDG 20:1_18:3	0.314546	0.346724	0.0524069	0.397935	0.0402793	0.286785	1	0.246544	0.343079	0.349357	0.306916	-0.0317147	0.361895	0.0897997	0.43486	0.120076	0.224756	0.320567	0.0334486	0.0619199	0.197062	0.274401	0.0333914	0.305839	0.0139853	0.200615	0.209285	0.410415	0.230339	0.341726	0.219155	-0.0784534	0.0103461	0.20289	0.0122325	-0.0754618	-0.102547	0.152048	0.292406	0.0623339	0.0758238	0.24683	-0.120752	0.332914	0.345813	0.367582	0.312422	0.252041	0.285547
DGDG 18:3_16:1	0.957072	0.701751	-0.669248	0.624168	-0.70364	0.893366	0.246544	1	0.837463	0.136529	-0.0982595	-0.676479	0.583441	-0.359999	0.78821	0.836187	0.00317243	0.942572	-0.412368	-0.502209	0.894281	0.751141	-0.690455	0.686482	-0.65049	0.509779	-0.13369	0.595511	0.228624	0.0241314	0.899561	-0.577068	-0.476437	0.898326	0.0488109	-0.644021	0.494574	-0.0450618	0.905389	0.510551	0.60801	0.324397	-0.598283	0.800118	0.918689	0.428401	0.899083	0.718169	0.874561
DGDG 18:2_18:2	0.866387	0.644085	-0.5464	0.640963	-0.515695	0.750617	0.343079	0.837463	1	0.49526	0.175303	-0.590347	0.796774	-0.152515	0.731592	0.698486	0.0834643	0.869673	-0.391961	-0.363074	0.806473	0.794183	-0.520973	0.645327	-0.61084	0.515391	0.158459	0.69901	0.478741	0.0157097	0.732527	-0.365382	-0.253795	0.713142	0.137578	-0.402355	0.55869	0.224956	0.824269	0.480199	0.548753	0.53352	-0.48741	0.671182	0.793869	0.483142	0.764021	0.775358	0.894834
DGDG 16:0_18:2	0.162489	0.362515	0.24321	0.421399	0.34205	0.0294092	0.349357	0.136529	0.49526	1	0.748721	0.195109	0.66176	0.361933	0.138243	-0.0125754	0.225156	0.199024	0.130898	0.38218	0.120914	0.286242	0.345909	0.119704	0.0814732	0.309688	0.808559	0.426277	0.601284	0.0274467	-0.000924102	0.376481	0.443045	-0.0782112	0.26156	0.371707	0.313575	0.555737	0.176932	0.0858556	0.197043	0.426677	0.0468242	0.0758905	0.0848933	0.487915	-0.021845	0.345118	0.282736
DGDG 18:1_16:0	-0.0683929	0.286281	0.477788	0.413863	0.531862	-0.165623	0.306916	-0.0982595	0.175303	0.748721	1	0.396829	0.321339	0.694361	-0.110749	-0.358294	0.387122	-0.0120705	0.484848	0.621119	-0.0882182	0.0328389	0.533701	0.109596	0.336954	0.0649919	0.705231	0.323616	0.461174	0.120314	-0.222089	0.65365	0.735352	-0.256103	0.4281	0.640506	0.171368	0.724275	-0.11898	0.00637343	-0.0823021	0.44152	0.311107	-0.201168	-0.174198	0.421637	-0.226614	0.218783	-0.0334296
DGDG 18:0_16:1	-0.684129	-0.251403	0.948622	-0.11697	0.938552	-0.587623	-0.0317147	-0.676479	-0.590347	0.195109	0.396829	1	-0.267065	0.456648	-0.54037	-0.61003	0.172721	-0.648766	0.614145	0.730959	-0.752798	-0.586651	0.916745	-0.424324	0.894853	-0.0805301	0.466699	-0.236046	-0.0136519	0.0729182	-0.675633	0.729445	0.595898	-0.772943	0.0831505	0.756647	-0.336792	0.19669	-0.691208	-0.426725	-0.160603	-0.217735	0.606905	-0.415407	-0.667819	-0.018301	-0.718864	-0.519154	-0.684825
DGDG 18:2_18:3	0.64728	0.536941	-0.205855	0.610497	-0.168691	0.510665	0.361895	0.583441	0.796774	0.66176	0.321339	-0.267065	1	-0.0167576	0.580497	0.49708	0.142683	0.642469	-0.254089	-0.148	0.537855	0.590738	-0.194232	0.418541	-0.355645	0.56392	0.385759	0.592682	0.479865	0.103509	0.509428	-0.152705	-0.0924102	0.430355	0.161495	-0.164233	0.422266	0.223194	0.622672	0.391237	0.52667	0.389522	-0.345156	0.545581	0.53875	0.418455	0.502177	0.553117	0.678909
DGDG 18:1_18:1	-0.335296	-0.0178723	0.461707	0.169167	0.501843	-0.369459	0.0897997	-0.359999	-0.152515	0.361933	0.694361	0.456648	-0.0167576	1	-0.340821	-0.561891	0.420885	-0.263759	0.46104	0.541588	-0.295283	-0.154477	0.546515	-0.0732325	0.403794	-0.205979	0.434441	0.103775	0.30642	0.0455286	-0.422891	0.645862	0.734895	-0.38243	0.313239	0.67204	0.104395	0.650633	-0.351549	-0.152324	-0.236989	0.372917	0.42642	-0.40105	-0.391409	0.182238	-0.388932	0.068412	-0.262635
DGDG 20:2_18:3	0.783723	0.613413	-0.515934	0.512733	-0.555946	0.810979	0.43486	0.78821	0.731592	0.138243	-0.110749	-0.54037	0.580497	-0.340821	1	0.703392	0.0379357	0.80491	-0.357303	-0.459252	0.739423	0.681881	-0.569484	0.654634	-0.53553	0.471872	-0.174036	0.698801	0.286157	0.167348	0.762603	-0.503579	-0.404414	0.732477	0.0591666	-0.557328	0.323149	-0.00442044	0.769108	0.475397	0.582936	0.314575	-0.480618	0.715787	0.800128	0.326293	0.758867	0.576019	0.765126
DGMG 16:0	0.825174	0.5119	-0.617413	0.377738	-0.654882	0.809702	0.120076	0.836187	0.698486	-0.0125754	-0.358294	-0.61003	0.49708	-0.561891	0.703392	1	-0.032696	0.783141	-0.509417	-0.594715	0.74551	0.62291	-0.689026	0.507379	-0.585851	0.55003	-0.239952	0.389075	0.10469	-0.0362685	0.794723	-0.625255	-0.680392	0.74008	-0.0751623	-0.690074	0.333572	-0.300752	0.748007	0.457734	0.719693	0.0765098	-0.558023	0.765202	0.814542	0.230892	0.781903	0.436413	0.712557
DGMG 18:3	0.0224928	0.223814	0.189964	0.234226	0.191937	-0.0353444	0.224756	0.00317243	0.0834643	0.225156	0.387122	0.172721	0.142683	0.420885	0.0379357	-0.032696	1	0.0750522	0.322358	0.313358	0.0294092	0.156745	0.228558	0.143626	0.188002	-0.139129	0.23273	0.128345	0.207741	0.502844	-0.0191108	0.232097	0.262855	-0.00588763	0.0800781	0.192375	0.239342	0.334648	0.0115274	-0.0386121	-0.00455381	0.383159	0.116008	-0.0642297	0.00907904	0.20032	-0.0209113	0.145408	-0.00962207
MGDG 18:3_18:3	0.946355	0.784053	-0.612878	0.663628	-0.648232	0.895977	0.320567	0.942572	0.869673	0.199024	-0.0120705	-0.648766	0.642469	-0.263759	0.80491	0.783141	0.0750522	1	-0.293807	-0.403172	0.931064	0.824049	-0.627226	0.814761	-0.600131	0.477664	-0.0875704	0.678508	0.316214	0.112845	0.909464	-0.489598	-0.378968	0.897093	0.119453	-0.57279	0.52345	0.095249	0.916479	0.530214	0.585546	0.455257	-0.528604	0.795555	0.928244	0.465137	0.903351	0.762563	0.904942
MGDG 18:3_16:0	-0.478331	0.221227	0.622643	-0.0502729	0.592815	-0.373127	0.0334486	-0.412368	-0.391961	0.130898	0.484848	0.614145	-0.254089	0.46104	-0.357303	-0.509417	0.322358	-0.293807	1	0.911941	-0.262044	-0.314289	0.679699	0.071794	0.73404	-0.293035	0.324874	-0.0254366	0.0349348	0.247344	-0.305044	0.674733	0.604244	-0.385126	0.26418	0.549315	-0.0436613	0.411367	-0.397782	-0.179618	-0.250755	0.19167	0.443092	-0.442625	-0.361657	0.0482247	-0.492507	-0.263597	-0.480665
MGDG 16:0_18:2	-0.559828	0.104972	0.734984	-0.0522644	0.753814	-0.512065	0.0619199	-0.502209	-0.363074	0.38218	0.621119	0.730959	-0.148	0.541588	-0.459252	-0.594715	0.313358	-0.403172	0.911941	1	-0.399838	-0.353366	0.848149	-0.108983	0.765713	-0.22744	0.611101	-0.0650114	0.174828	0.158346	-0.467666	0.790723	0.728188	-0.544727	0.211046	0.701002	-0.0369643	0.493006	-0.465326	-0.30859	-0.273364	0.179839	0.477625	-0.476177	-0.469084	0.132	-0.597745	-0.258626	-0.488381
MGDG 18:3_16:1	0.852897	0.781205	-0.738556	0.501472	-0.752113	0.796431	0.197062	0.894281	0.806473	0.120914	-0.0882182	-0.752798	0.537855	-0.295283	0.739423	0.74551	0.0294092	0.931064	-0.262044	-0.399838	1	0.789477	-0.708461	0.766193	-0.656616	0.383416	-0.190022	0.600122	0.266436	0.0631437	0.903805	-0.515044	-0.420281	0.879906	0.102719	-0.623453	0.579411	0.06805	0.871274	0.529862	0.519382	0.466747	-0.552526	0.649442	0.900264	0.336782	0.827003	0.718902	0.854135
MGDG 20:1_18:3	0.778054	0.635754	-0.539293	0.527899	-0.538807	0.66338	0.274401	0.751141	0.794183	0.286242	0.0328389	-0.586651	0.590738	-0.154477	0.681881	0.62291	0.156745	0.824049	-0.314289	-0.353366	0.789477	1	-0.533653	0.640087	-0.536969	0.402841	-0.00266751	0.585241	0.563958	0.12925	0.729979	-0.362539	-0.278464	0.706778	0.129699	-0.410253	0.617251	0.170768	0.757943	0.474111	0.502548	0.496423	-0.476445	0.59795	0.753866	0.406575	0.713224	0.716911	0.81478
MGDG 18:0_18:2	-0.688883	-0.208337	0.934713	-0.124172	0.953938	-0.649652	0.0333914	-0.690455	-0.520973	0.345909	0.533701	0.916745	-0.194232	0.546515	-0.569484	-0.689026	0.228558	-0.627226	0.679699	0.848149	-0.708461	-0.533653	1	-0.393952	0.860423	-0.124792	0.632046	-0.203864	0.0977831	0.098812	-0.706948	0.806379	0.723191	-0.785104	0.146852	0.828441	-0.248554	0.354426	-0.677937	-0.414645	-0.26777	-0.0755666	0.588204	-0.477741	-0.678994	0.0141282	-0.741957	-0.435823	-0.633799
MGDG 20:3_18:3	0.686454	0.777094	-0.37064	0.566873	-0.43749	0.784123	0.305839	0.686482	0.645327	0.119704	0.109596	-0.424324	0.418541	-0.0732325	0.654634	0.507379	0.143626	0.814761	0.071794	-0.108983	0.766193	0.640087	-0.393952	1	-0.316271	0.283746	-0.0525784	0.687578	0.338192	0.161879	0.707834	-0.229053	-0.117823	0.708145	0.326219	-0.346309	0.388713	0.265264	0.693399	0.537055	0.384359	0.537378	-0.300237	0.517525	0.698963	0.304877	0.657769	0.623539	0.681262
MGDG 18:3_17:0	-0.655987	-0.139216	0.88927	-0.14637	0.860166	-0.541456	0.0139853	-0.65049	-0.61084	0.0814732	0.336954	0.894853	-0.355645	0.403794	-0.53553	-0.585851	0.188002	-0.600131	0.73404	0.765713	-0.656616	-0.536969	0.860423	-0.316271	1	-0.136995	0.346738	-0.267922	-0.0754047	0.157916	-0.583199	0.671541	0.53365	-0.696346	0.123506	0.668877	-0.381453	0.145369	-0.673564	-0.344956	-0.20072	-0.215906	0.582421	-0.448046	-0.620319	-0.107072	-0.692875	-0.547372	-0.712653
MGDG 18:0_18:1	0.519573	0.442845	-0.0335058	0.546	-0.0477769	0.521707	0.200615	0.509779	0.515391	0.309688	0.0649919	-0.0805301	0.56392	-0.205979	0.471872	0.55003	-0.139129	0.477664	-0.293035	-0.22744	0.383416	0.402841	-0.124792	0.283746	-0.136995	1	0.173616	0.470253	0.270485	-0.00785009	0.421195	-0.204827	-0.226719	0.277386	0.0659545	-0.17273	0.207446	-0.0887993	0.391837	0.317014	0.768613	0.0174912	-0.284737	0.648556	0.456991	0.319529	0.401155	0.289015	0.462307
MGDG 18:2_18:3	-0.125297	0.153272	0.512418	0.268361	0.575162	-0.207503	0.209285	-0.13369	0.158459	0.808559	0.705231	0.466699	0.385759	0.434441	-0.174036	-0.239952	0.23273	-0.0875704	0.324874	0.611101	-0.190022	-0.00266751	0.632046	-0.0525784	0.346738	0.173616	1	0.198386	0.518106	0.0503111	-0.27755	0.593316	0.619544	-0.329374	0.208062	0.588528	0.152553	0.547496	-0.101765	-0.146846	0.0275229	0.282317	0.207056	-0.0958587	-0.189888	0.382863	-0.258291	0.13509	0.00523022
MGDG 20:2_18:3	0.600627	0.654155	-0.203083	0.645527	-0.208075	0.644364	0.410415	0.595511	0.69901	0.426277	0.323616	-0.236046	0.592682	0.103775	0.698801	0.389075	0.128345	0.678508	-0.0254366	-0.0650114	0.600122	0.585241	-0.203864	0.687578	-0.267922	0.470253	0.198386	1	0.500138	0.144417	0.51965	-0.108077	0.046691	0.497605	0.286592	-0.12844	0.463917	0.406509	0.602523	0.423476	0.523117	0.621795	-0.194404	0.495432	0.574171	0.461478	0.508055	0.679328	0.669563
MGDG 18:2_20:1	0.246039	0.388123	0.0256462	0.387617	0.0840645	0.167777	0.230339	0.228624	0.478741	0.601284	0.461174	-0.0136519	0.479865	0.30642	0.286157	0.10469	0.207741	0.316214	0.0349348	0.174828	0.266436	0.563958	0.0977831	0.338192	-0.0754047	0.270485	0.518106	0.500138	1	0.0417655	0.178919	0.229025	0.289816	0.131205	0.300687	0.228453	0.506988	0.511189	0.268399	0.241133	0.296989	0.587709	-0.0278945	0.130355	0.196662	0.359904	0.111368	0.47916	0.39017
MGMG 18:3	0.0829404	0.1806	0.152496	0.242514	0.0908285	0.0776816	0.341726	0.0241314	0.0157097	0.0274467	0.120314	0.0729182	0.103509	0.0455286	0.167348	-0.0362685	0.502844	0.112845	0.247344	0.158346	0.0631437	0.12925	0.098812	0.161879	0.157916	-0.00785009	0.0503111	0.144417	0.0417655	1	0.0977881	0.0301905	0.0621054	0.0731763	0.0490586	0.011375	0.0290663	0.0310288	0.0285995	0.0683643	0.0376118	0.158812	-0.116351	0.0848267	0.0560652	-0.00192441	0.0407747	0.0544743	-0.000381072
PG 16:0_16:1	0.873543	0.739969	-0.677334	0.490998	-0.718251	0.83455	0.219155	0.899561	0.732527	-0.000924102	-0.222089	-0.675633	0.509428	-0.422891	0.762603	0.794723	-0.0191108	0.909464	-0.305044	-0.467666	0.903805	0.729979	-0.706948	0.707834	-0.583199	0.421195	-0.27755	0.51965	0.178919	0.0977881	1	-0.597715	-0.55895	0.926157	0.0596479	-0.696687	0.490989	-0.112055	0.896336	0.542462	0.564403	0.316862	-0.559068	0.724548	0.892492	0.283542	0.843677	0.593355	0.796443
PG 16:0_16:0	-0.577335	-0.0992221	0.750347	-0.069503	0.79015	-0.54211	-0.0784534	-0.577068	-0.365382	0.376481	0.65365	0.729445	-0.152705	0.645862	-0.503579	-0.625255	0.232097	-0.489598	0.674733	0.790723	-0.515044	-0.362539	0.806379	-0.229053	0.671541	-0.204827	0.593316	-0.108077	0.229025	0.0301905	-0.597715	1	0.890903	-0.661455	0.445513	0.954574	-0.006926	0.665025	-0.602119	-0.172702	-0.182539	0.1803	0.589134	-0.575597	-0.62646	0.0118085	-0.669941	-0.27382	-0.537489
PG 18:1_16:0	-0.469977	-0.0598191	0.638045	0.0516449	0.678867	-0.45754	0.0103461	-0.476437	-0.253795	0.443045	0.735352	0.595898	-0.0924102	0.734895	-0.404414	-0.680392	0.262855	-0.378968	0.604244	0.728188	-0.420281	-0.278464	0.723191	-0.117823	0.53365	-0.226719	0.619544	0.046691	0.289816	0.0621054	-0.55895	0.890903	1	-0.510651	0.483764	0.885476	0.0508256	0.797214	-0.449523	-0.111688	-0.279269	0.316543	0.474422	-0.525814	-0.548564	0.0833169	-0.550874	-0.0656398	-0.363706
PG 18:3_16:1	0.885756	0.605885	-0.77038	0.461465	-0.814842	0.841736	0.20289	0.898326	0.713142	-0.0782112	-0.256103	-0.772943	0.430355	-0.38243	0.732477	0.74008	-0.00588763	0.897093	-0.385126	-0.544727	0.879906	0.706778	-0.785104	0.708145	-0.696346	0.277386	-0.329374	0.497605	0.131205	0.0731763	0.926157	-0.661455	-0.510651	1	0.0452437	-0.732429	0.476408	-0.0736478	0.931199	0.514277	0.424719	0.342988	-0.60757	0.700114	0.872728	0.28787	0.901256	0.670957	0.835196
PG 18:3_16:0	0.0843843	0.28775	0.173065	0.228169	0.166854	0.116709	0.0122325	0.0488109	0.137578	0.26156	0.4281	0.0831505	0.161495	0.313239	0.0591666	-0.0751623	0.0800781	0.119453	0.26418	0.211046	0.102719	0.129699	0.146852	0.326219	0.123506	0.0659545	0.208062	0.286592	0.300687	0.0490586	0.0596479	0.445513	0.483764	0.0452437	1	0.41459	0.279337	0.598916	0.027466	0.748564	0.112422	0.372958	0.0949543	-0.231822	-0.144966	-0.233204	-0.125531	0.0825027	0.0435997
PG 18:0_16:0	-0.61023	-0.246173	0.796031	-0.0722608	0.840197	-0.597407	-0.0754618	-0.644021	-0.402355	0.371707	0.640506	0.756647	-0.164233	0.67204	-0.557328	-0.690074	0.192375	-0.57279	0.549315	0.701002	-0.623453	-0.410253	0.828441	-0.346309	0.668877	-0.17273	0.588528	-0.12844	0.228453	0.011375	-0.696687	0.954574	0.885476	-0.732429	0.41459	1	-0.0618956	0.618499	-0.66881	-0.209485	-0.211076	0.114855	0.622338	-0.580401	-0.713348	-0.0242076	-0.717197	-0.306087	-0.572027
PG 18:2_18:0	0.446369	0.500616	-0.367173	0.325617	-0.311365	0.308421	-0.102547	0.494574	0.55869	0.313575	0.171368	-0.336792	0.422266	0.104395	0.323149	0.333572	0.239342	0.52345	-0.0436613	-0.0369643	0.579411	0.617251	-0.248554	0.388713	-0.381453	0.207446	0.152553	0.463917	0.506988	0.0290663	0.490989	-0.006926	0.0508256	0.476408	0.279337	-0.0618956	1	0.46164	0.51882	0.367925	0.421456	0.699134	-0.270685	0.235474	0.415302	0.30299	0.35777	0.632646	0.578734
PG 18:2_16:0	-0.028971	0.285233	0.24099	0.26676	0.295903	-0.0743091	0.152048	-0.0450618	0.224956	0.555737	0.724275	0.19669	0.223194	0.650633	-0.00442044	-0.300752	0.334648	0.095249	0.411367	0.493006	0.06805	0.170768	0.354426	0.265264	0.145369	-0.0887993	0.547496	0.406509	0.511189	0.0310288	-0.112055	0.665025	0.797214	-0.0736478	0.598916	0.618499	0.46164	1	0.0157002	0.192279	-0.0240933	0.727772	0.250422	-0.244477	-0.116732	0.239085	-0.131775	0.358637	0.126002
PG 18:2_16:1	0.894815	0.65143	-0.697581	0.513304	-0.704545	0.827584	0.292406	0.905389	0.824269	0.176932	-0.11898	-0.691208	0.622672	-0.351549	0.769108	0.748007	0.0115274	0.916479	-0.397782	-0.465326	0.871274	0.757943	-0.677937	0.693399	-0.673564	0.391837	-0.101765	0.602523	0.268399	0.0285995	0.896336	-0.602119	-0.449523	0.931199	0.027466	-0.66881	0.51882	0.0157002	1	0.483571	0.49426	0.391132	-0.610821	0.741119	0.885278	0.395715	0.875323	0.722132	0.919308
PG 18:3_18:3	0.539674	0.464066	-0.347138	0.334639	-0.373841	0.558823	0.0623339	0.510551	0.480199	0.0858556	0.00637343	-0.426725	0.391237	-0.152324	0.475397	0.457734	-0.0386121	0.530214	-0.179618	-0.30859	0.529862	0.474111	-0.414645	0.537055	-0.344956	0.317014	-0.146846	0.423476	0.241133	0.0683643	0.542462	-0.172702	-0.111688	0.514277	0.748564	-0.209485	0.367925	0.192279	0.483571	1	0.40991	0.299104	-0.364696	0.191632	0.329437	-0.244906	0.338544	0.284937	0.446798
PG 18:3_18:0	0.588947	0.525162	-0.192661	0.486886	-0.205846	0.627492	0.0758238	0.60801	0.548753	0.197043	-0.0823021	-0.160603	0.52667	-0.236989	0.582936	0.719693	-0.00455381	0.585546	-0.250755	-0.273364	0.519382	0.502548	-0.26777	0.384359	-0.20072	0.768613	0.0275229	0.523117	0.296989	0.0376118	0.564403	-0.182539	-0.279269	0.424719	0.112422	-0.211076	0.421456	-0.0240933	0.49426	0.40991	1	0.1375	-0.272343	0.639677	0.554527	0.300437	0.471796	0.347233	0.50111
PG 18:2_18:2	0.340469	0.503145	-0.186306	0.410405	-0.151352	0.278878	0.24683	0.324397	0.53352	0.426677	0.44152	-0.217735	0.389522	0.372917	0.314575	0.0765098	0.383159	0.455257	0.19167	0.179839	0.466747	0.496423	-0.0755666	0.537378	-0.215906	0.0174912	0.282317	0.621795	0.587709	0.158812	0.316862	0.1803	0.316543	0.342988	0.372958	0.114855	0.699134	0.727772	0.391132	0.299104	0.1375	1	0.00212448	0.0643345	0.312041	0.352806	0.265321	0.636543	0.474321
PG 18:3_18:2	-0.560462	-0.245983	0.601903	-0.168243	0.617899	-0.499309	-0.120752	-0.598283	-0.48741	0.0468242	0.311107	0.606905	-0.345156	0.42642	-0.480618	-0.558023	0.116008	-0.528604	0.443092	0.477625	-0.552526	-0.476445	0.588204	-0.300237	0.582421	-0.284737	0.207056	-0.194404	-0.0278945	-0.116351	-0.559068	0.589134	0.474422	-0.60757	0.0949543	0.622338	-0.270685	0.250422	-0.610821	-0.364696	-0.272343	0.00212448	1	-0.4844	-0.548163	-0.0610573	-0.564911	-0.368039	-0.553869
SQDG 36:3	0.819038	0.504407	-0.400354	0.594473	-0.459468	0.797851	0.332914	0.800118	0.671182	0.0758905	-0.201168	-0.415407	0.545581	-0.40105	0.715787	0.765202	-0.0642297	0.795555	-0.442625	-0.476177	0.649442	0.59795	-0.477741	0.517525	-0.448046	0.648556	-0.0958587	0.495432	0.130355	0.0848267	0.724548	-0.575597	-0.525814	0.700114	-0.231822	-0.580401	0.235474	-0.244477	0.741119	0.191632	0.639677	0.0643345	-0.4844	1	0.850077	0.523079	0.857555	0.553469	0.747263
SQDG 34:3	0.887431	0.707048	-0.671659	0.527652	-0.703735	0.8494	0.345813	0.918689	0.793869	0.0848933	-0.174198	-0.667819	0.53875	-0.391409	0.800128	0.814542	0.00907904	0.928244	-0.361657	-0.469084	0.900264	0.753866	-0.678994	0.698963	-0.620319	0.456991	-0.189888	0.574171	0.196662	0.0560652	0.892492	-0.62646	-0.548564	0.872728	-0.144966	-0.713348	0.415302	-0.116732	0.885278	0.329437	0.554527	0.312041	-0.548163	0.850077	1	0.502644	0.92813	0.696447	0.863509
SQDG 32:0	0.411834	0.43117	-0.0225595	0.566445	-0.00127659	0.340907	0.367582	0.428401	0.483142	0.487915	0.421637	-0.018301	0.418455	0.182238	0.326293	0.230892	0.20032	0.465137	0.0482247	0.132	0.336782	0.406575	0.0141282	0.304877	-0.107072	0.319529	0.382863	0.461478	0.359904	-0.00192441	0.283542	0.0118085	0.0833169	0.28787	-0.233204	-0.0242076	0.30299	0.239085	0.395715	-0.244906	0.300437	0.352806	-0.0610573	0.523079	0.502644	1	0.452228	0.59995	0.442168
SQDG 36:6	0.918508	0.540633	-0.701001	0.548782	-0.745682	0.862547	0.312422	0.899083	0.764021	-0.021845	-0.226614	-0.718864	0.502177	-0.388932	0.758867	0.781903	-0.0209113	0.903351	-0.492507	-0.597745	0.827003	0.713224	-0.741957	0.657769	-0.692875	0.401155	-0.258291	0.508055	0.111368	0.0407747	0.843677	-0.669941	-0.550874	0.901256	-0.125531	-0.717197	0.35777	-0.131775	0.875323	0.338544	0.471796	0.265321	-0.564911	0.857555	0.92813	0.452228	1	0.71613	0.873055
SQDG 36:4	0.730944	0.560868	-0.484648	0.670515	-0.468804	0.61084	0.252041	0.718169	0.775358	0.345118	0.218783	-0.519154	0.553117	0.068412	0.576019	0.436413	0.145408	0.762563	-0.263597	-0.258626	0.718902	0.716911	-0.435823	0.623539	-0.547372	0.289015	0.13509	0.679328	0.47916	0.0544743	0.593355	-0.27382	-0.0656398	0.670957	0.0825027	-0.306087	0.632646	0.358637	0.722132	0.284937	0.347233	0.636543	-0.368039	0.553469	0.696447	0.59995	0.71613	1	0.853278
SQDG 36:5	0.890747	0.605954	-0.662551	0.583631	-0.656635	0.786076	0.285547	0.874561	0.894834	0.282736	-0.0334296	-0.684825	0.678909	-0.262635	0.765126	0.712557	-0.00962207	0.904942	-0.480665	-0.488381	0.854135	0.81478	-0.633799	0.681262	-0.712653	0.462307	0.00523022	0.669563	0.39017	-0.000381072	0.796443	-0.537489	-0.363706	0.835196	0.0435997	-0.572027	0.578734	0.126002	0.919308	0.446798	0.50111	0.474321	-0.553869	0.747263	0.863509	0.442168	0.873055	0.853278	1
SQDG 32:1	0.838464	0.669245	-0.620233	0.514724	-0.663351	0.843713	0.276334	0.889499	0.703916	0.00644012	-0.264512	-0.59029	0.478407	-0.45944	0.770823	0.822106	-0.105309	0.855174	-0.347281	-0.458562	0.827003	0.651843	-0.653834	0.619233	-0.540446	0.503825	-0.215649	0.516839	0.138691	0.0265988	0.885571	-0.618977	-0.597484	0.830476	-0.148895	-0.718035	0.344318	-0.225938	0.826269	0.338554	0.623015	0.196366	-0.537617	0.830261	0.941772	0.439948	0.868159	0.604695	0.770423
PA 16:0_18:2	0.156468	0.350521	0.0636867	0.209694	0.0957158	0.10349	0.129183	0.133413	0.258424	0.304867	0.268303	0.0735469	0.248049	0.284099	0.153353	0.194375	0.719359	0.218459	0.201968	0.198202	0.185068	0.292016	0.116856	0.270552	0.0728038	-0.0366306	0.212714	0.285556	0.37307	0.145322	0.116356	0.190946	0.167058	0.0719282	0.13733	0.123182	0.370793	0.355645	0.130346	0.102175	0.215144	0.478198	0.168815	0.0292663	0.16067	0.23395	0.0690979	0.237351	0.160212
PA 16:0_18:3	0.642745	0.494619	-0.396448	0.330123	-0.429487	0.668639	0.178847	0.649166	0.569427	0.0234264	-0.257043	-0.367468	0.458744	-0.37931	0.620995	0.839302	0.2275	0.633904	-0.321301	-0.41359	0.580754	0.493688	-0.461402	0.453266	-0.345632	0.468747	-0.180161	0.414997	0.130698	0.0663828	0.634749	-0.482257	-0.575206	0.538404	-0.178948	-0.541846	0.228491	-0.271743	0.56331	0.278545	0.676022	0.0998028	-0.336125	0.664142	0.696705	0.245115	0.61104	0.32253	0.526766
PA 18:2_18:2	0.21783	0.344995	-0.106376	0.224547	-0.0457477	0.118199	0.0663542	0.186001	0.35334	0.333229	0.276544	-0.11215	0.28447	0.337506	0.168596	0.168062	0.622377	0.294216	0.115465	0.119391	0.308783	0.412282	-0.0182629	0.323616	-0.128698	-0.0599998	0.197538	0.337239	0.442863	0.102489	0.170278	0.161122	0.22066	0.1911	0.255511	0.10005	0.591643	0.521535	0.243753	0.220288	0.163156	0.665104	0.0473673	0.00727848	0.194509	0.219764	0.131041	0.438624	0.315185
PA 18:2_18:3	0.618948	0.506724	-0.351578	0.393382	-0.354417	0.581608	0.224595	0.609064	0.612604	0.186578	-0.0462146	-0.336683	0.499601	-0.141678	0.56395	0.721981	0.464719	0.612813	-0.251927	-0.301831	0.561206	0.534303	-0.370346	0.444703	-0.351187	0.346052	-0.0208923	0.456173	0.277507	0.112069	0.544055	-0.322027	-0.340856	0.500793	-0.0633634	-0.373466	0.379916	-0.00813115	0.537465	0.282489	0.574339	0.32184	-0.265213	0.542777	0.629952	0.310289	0.552904	0.436052	0.545759
PA 18:3_18:3	0.678023	0.458183	-0.466042	0.334315	-0.499386	0.703221	0.193013	0.691627	0.573113	-0.0279231	-0.322663	-0.418636	0.45419	-0.441358	0.653691	0.8637	0.143979	0.654148	-0.40789	-0.499394	0.605581	0.487906	-0.542618	0.432736	-0.420751	0.506969	-0.232473	0.391942	0.0773862	0.0699839	0.680863	-0.554695	-0.635587	0.600062	-0.22632	-0.608715	0.202959	-0.336325	0.616146	0.266255	0.688435	0.0416512	-0.412844	0.71572	0.729086	0.236617	0.657759	0.327027	0.562729
PA 18:0_18:2	0.0270275	0.271553	0.204645	0.166062	0.237303	-0.0434708	0.0843122	0.0101556	0.159622	0.339088	0.33178	0.187935	0.22206	0.320586	0.0404603	0.0507874	0.700601	0.0873703	0.266179	0.312181	0.0657731	0.206541	0.282917	0.166814	0.161479	0.0236169	0.33159	0.242743	0.377985	0.180257	-0.0108034	0.291326	0.265346	-0.0678412	0.15816	0.251736	0.381253	0.369087	0.00986977	0.0363733	0.166119	0.43064	0.224718	-0.0354016	0.0278659	0.200263	-0.0705841	0.16369	0.0704793
PA 16:0_16:0	-0.31146	-0.0100556	0.52526	0.0388694	0.544009	-0.276496	0.0637534	-0.327398	-0.208789	0.218269	0.379643	0.534816	-0.0811493	0.417836	-0.246296	-0.232683	0.52949	-0.286928	0.494089	0.519243	-0.351263	-0.191117	0.513847	-0.141168	0.542875	-0.16429	0.338764	-0.0171578	0.179209	0.213057	-0.351059	0.546202	0.415255	-0.423591	0.1186	0.513914	0.00832643	0.288519	-0.395067	-0.188726	-0.0227691	0.178399	0.424895	-0.312917	-0.318367	0.12462	-0.388474	-0.188145	-0.390065
PA 16:0_18:1	-0.109072	0.0495157	0.326217	0.15221	0.379595	-0.184896	-0.00178151	-0.122458	-0.0179866	0.354321	0.319853	0.322349	0.0967066	0.321377	-0.206141	0.00712605	0.531319	-0.145903	0.136167	0.279009	-0.181514	-0.0302476	0.362657	-0.214772	0.29836	0.0546172	0.445912	-0.0435089	0.267837	0.0447379	-0.20435	0.326451	0.257281	-0.273851	0.0512308	0.329894	0.152562	0.172883	-0.196147	-0.102346	0.13127	0.106824	0.211695	-0.1502	-0.169444	0.181505	-0.246211	0.00326769	-0.150333
PA 18:0_18:3	0.568369	0.386799	-0.274505	0.315604	-0.302733	0.593787	0.122858	0.562701	0.486639	0.0440519	-0.248954	-0.250793	0.443606	-0.384254	0.538484	0.80229	0.181714	0.534406	-0.362771	-0.402577	0.45822	0.429573	-0.360551	0.322978	-0.275439	0.577591	-0.106386	0.359723	0.126926	0.0599617	0.515825	-0.425139	-0.538256	0.408238	-0.195806	-0.451647	0.183077	-0.305001	0.457096	0.233216	0.73083	-0.0141568	-0.290806	0.656721	0.594806	0.224966	0.519906	0.251641	0.459249
PA 18:1_18:3	0.370669	0.384955	-0.0618861	0.35978	-0.0479293	0.345242	0.246878	0.384006	0.374584	0.262673	0.0743853	-0.0136329	0.358837	0.0312003	0.431936	0.444759	0.397382	0.356093	-0.101518	-0.0926631	0.298141	0.361199	-0.0804539	0.175036	-0.0265036	0.337897	0.0992979	0.41151	0.348395	0.151848	0.35053	-0.0954255	-0.0978739	0.263081	0.00394889	-0.111845	0.378386	0.0882944	0.327417	0.175217	0.579496	0.283842	-0.144655	0.350167	0.370555	0.319081	0.286023	0.340326	0.329523
PA 16:0_16:1	0.489068	0.436595	-0.284994	0.41151	-0.289596	0.508798	0.338926	0.462907	0.542037	0.184296	0.0248459	-0.307716	0.419103	-0.043366	0.492917	0.440338	0.3793	0.498747	-0.171797	-0.226149	0.462431	0.511284	-0.319167	0.448169	-0.246373	0.266693	-0.0630484	0.450484	0.30098	0.244	0.454177	-0.293393	-0.218765	0.412258	0.0258893	-0.29495	0.274667	0.042661	0.451875	0.329303	0.395867	0.368725	-0.29414	0.374708	0.484133	0.191422	0.412406	0.3781	0.447998
PC 18:2_18:2	0.390528	0.42938	-0.314552	0.38787	-0.280494	0.27725	0.114222	0.384731	0.514282	0.309641	0.361272	-0.381954	0.357666	0.308884	0.285876	0.0657684	0.245201	0.469311	0.0513115	0.02049	0.522065	0.544291	-0.232516	0.48715	-0.376695	-0.0013147	0.161342	0.535093	0.483896	0.134347	0.358062	0.0875899	0.277612	0.432995	0.412862	0.0439044	0.747422	0.669855	0.438896	0.388104	0.0746332	0.844644	-0.186588	0.0693458	0.311942	0.260868	0.322621	0.718613	0.534722
PC 18:2_18:3	0.89112	0.681078	-0.63862	0.600188	-0.663909	0.851164	0.318793	0.882088	0.861634	0.207767	-0.0353542	-0.689498	0.645179	-0.288155	0.794298	0.728139	0.0164672	0.914132	-0.350255	-0.435336	0.880097	0.769014	-0.66278	0.744963	-0.657221	0.46666	-0.06816	0.658335	0.31865	0.140436	0.861841	-0.481627	-0.336209	0.878345	0.188421	-0.552716	0.537759	0.127246	0.898227	0.599245	0.52786	0.491248	-0.609948	0.689341	0.844672	0.350822	0.833325	0.729473	0.887247
PC 16:0_18:2	0.100146	0.455282	0.168482	0.366572	0.174855	0.0588947	0.154458	0.108415	0.250212	0.421018	0.646089	0.0935246	0.236008	0.466537	0.0514543	-0.223404	0.286347	0.228396	0.547915	0.516799	0.227872	0.242238	0.237846	0.416598	0.126116	-0.0765955	0.38656	0.448789	0.409195	0.198634	0.118852	0.480028	0.583161	0.119601	0.541417	0.395448	0.543885	0.786666	0.157345	0.249945	-0.0475959	0.738041	0.110358	-0.124277	0.0491964	0.309269	-0.00123848	0.416817	0.186449
PC 18:0_18:2	-0.202778	0.15574	0.426563	0.155163	0.461164	-0.231425	0.049387	-0.212581	-0.0036964	0.415712	0.607067	0.357503	0.142197	0.499128	-0.157049	-0.437719	0.250488	-0.0970114	0.529471	0.591838	-0.10147	0.0222737	0.505759	0.0977641	0.307516	-0.0109082	0.486143	0.260148	0.366391	0.192003	-0.20114	0.635577	0.689895	-0.230923	0.464783	0.621491	0.446578	0.726943	-0.147322	0.0649919	-0.0826831	0.551973	0.239675	-0.255785	-0.252927	0.152162	-0.295569	0.143664	-0.06201
PC 18:3_18:3	0.881239	0.633534	-0.654301	0.49184	-0.707975	0.885936	0.314175	0.883925	0.739432	-0.0179199	-0.276573	-0.679871	0.550373	-0.478941	0.820944	0.867692	-0.0562939	0.881582	-0.416312	-0.564134	0.852859	0.689674	-0.732506	0.661922	-0.600894	0.54098	-0.304515	0.541932	0.119342	0.12785	0.895988	-0.652864	-0.617839	0.854974	-0.0426185	-0.718264	0.291901	-0.224852	0.839426	0.500272	0.643355	0.184668	-0.606438	0.800795	0.896987	0.272162	0.860604	0.523203	0.764231
PC 18:0_18:3	0.738927	0.500001	-0.444349	0.390666	-0.501319	0.774939	0.198015	0.731449	0.600646	-0.0339821	-0.33662	-0.465118	0.523774	-0.568636	0.724094	0.835082	-0.187535	0.72016	-0.43971	-0.533371	0.655463	0.532882	-0.55425	0.498233	-0.43709	0.733621	-0.251622	0.424648	0.0297713	0.0505969	0.744855	-0.624831	-0.660271	0.636531	-0.102219	-0.651919	0.145884	-0.373146	0.67666	0.420218	0.714301	-0.0630293	-0.537169	0.821639	0.754447	0.181276	0.710442	0.30603	0.636914
PC 16:0_18:3	0.815161	0.550255	-0.59331	0.403441	-0.65573	0.852763	0.270323	0.814342	0.659969	-0.068774	-0.357493	-0.611078	0.49305	-0.581973	0.780884	0.878743	-0.153401	0.799499	-0.438119	-0.579682	0.758381	0.583974	-0.697476	0.585193	-0.528614	0.574228	-0.34287	0.44897	-0.00697362	0.0648108	0.839933	-0.699493	-0.706267	0.768803	-0.114427	-0.758476	0.142645	-0.363162	0.771957	0.449884	0.633399	0.00765955	-0.602304	0.799661	0.844532	0.217754	0.803129	0.385283	0.686892
PC 16:0_18:1	-0.570494	-0.302958	0.678632	-0.071613	0.713434	-0.596892	-0.0131946	-0.599084	-0.43729	0.272295	0.556699	0.623606	-0.241057	0.599417	-0.577534	-0.699915	0.178104	-0.580306	0.466575	0.599131	-0.62995	-0.440348	0.693523	-0.430535	0.579334	-0.288443	0.492059	-0.206189	0.126811	0.0368116	-0.635254	0.737886	0.762832	-0.616706	0.290641	0.797984	-0.0716225	0.47031	-0.591977	-0.2426	-0.408309	0.117989	0.479475	-0.596283	-0.674231	-0.000962207	-0.648823	-0.260958	-0.558318
PC 20:0_18:2	0.36441	0.543791	-0.197662	0.347195	-0.172083	0.289729	0.123591	0.38112	0.516391	0.37728	0.35877	-0.257671	0.424714	0.227481	0.355331	0.114617	0.239732	0.489297	0.176132	0.148243	0.533387	0.598569	-0.10007	0.542723	-0.232778	0.142873	0.225061	0.577658	0.546524	0.155677	0.389338	0.157669	0.270505	0.388289	0.428785	0.0923909	0.805958	0.647451	0.447074	0.403108	0.242276	0.788848	-0.188745	0.156821	0.352597	0.264521	0.277459	0.609249	0.523965
PC 22:0_18:2	0.563701	0.553432	-0.388513	0.402565	-0.368487	0.49165	0.163832	0.551221	0.643069	0.286528	0.202016	-0.454895	0.494413	0.0910381	0.501348	0.347471	0.183391	0.628007	-0.0663542	-0.13562	0.655225	0.69699	-0.352435	0.593939	-0.42058	0.234941	0.0502348	0.6378	0.489478	0.11536	0.555438	-0.0892521	0.0271943	0.56567	0.3855	-0.132413	0.773986	0.488982	0.603437	0.54157	0.368954	0.737165	-0.308592	0.307782	0.510341	0.24059	0.463088	0.66962	0.654739
PC 18:1_18:3	0.170997	0.139377	0.097221	0.387912	0.126478	0.0840264	0.207799	0.145017	0.241	0.422866	0.416455	0.0179104	0.294845	0.260796	0.0291615	-0.00158145	0.109634	0.103528	-0.0605333	0.0690412	0.0433755	0.109873	0.0786723	-0.0322863	-0.0325531	0.247078	0.421513	0.218821	0.32675	0.0435375	0.0343966	0.200444	0.34016	0.0615868	0.253658	0.244429	0.235969	0.341965	0.115436	0.158469	0.10791	0.311107	-0.0921718	0.0163004	0.0173864	0.275772	0.0292473	0.274381	0.143245
PC 22:0_18:3	0.865567	0.593326	-0.598321	0.469786	-0.646775	0.875085	0.306287	0.864891	0.756076	0.0505016	-0.259472	-0.626787	0.568893	-0.48882	0.836949	0.868159	-0.0743662	0.843818	-0.453943	-0.565372	0.801671	0.708165	-0.68049	0.632494	-0.577115	0.609487	-0.246115	0.583374	0.17838	0.0976783	0.839132	-0.634701	-0.588129	0.798832	-0.0174151	-0.668867	0.346471	-0.198586	0.826765	0.511237	0.70968	0.186897	-0.61908	0.809331	0.864643	0.274019	0.809359	0.512628	0.778864
PC 16:0_16:0	-0.132985	0.272944	0.278907	0.123458	0.290215	-0.141578	-0.0693361	-0.0538931	-0.0165766	0.305105	0.515619	0.274467	0.0403651	0.385378	-0.14052	-0.298008	0.20657	-0.0121753	0.595092	0.573951	0.00822163	0.0308383	0.360208	0.163318	0.29938	-0.132661	0.333867	0.190384	0.202349	0.0892947	-0.0364496	0.543205	0.544453	-0.0773205	0.482212	0.451637	0.428954	0.602256	-0.041394	0.154315	-0.0732325	0.434594	0.147418	-0.26737	-0.140054	0.185716	-0.203988	0.145636	-0.0654872
PC 20:0_18:3	0.829404	0.605011	-0.614403	0.423352	-0.663952	0.864253	0.254261	0.841474	0.719274	-0.0118609	-0.315299	-0.629474	0.522164	-0.518763	0.811055	0.872274	-0.0799394	0.828546	-0.424829	-0.551106	0.810979	0.676089	-0.683767	0.639572	-0.56634	0.610135	-0.264102	0.53835	0.133642	0.113102	0.853823	-0.643694	-0.626798	0.7893	-0.0542174	-0.702659	0.314594	-0.251965	0.805177	0.489868	0.697962	0.142921	-0.624825	0.798584	0.861033	0.228729	0.792906	0.465499	0.746873
PC 22:1_18:3	0.823183	0.589963	-0.608829	0.443311	-0.649938	0.860813	0.210047	0.856936	0.700334	0.0144331	-0.296093	-0.610316	0.504854	-0.521421	0.815199	0.848714	-0.0941248	0.817914	-0.427925	-0.547295	0.789458	0.661265	-0.679766	0.592234	-0.567464	0.578477	-0.266303	0.571618	0.139025	0.104309	0.846439	-0.625965	-0.59657	0.78789	-0.0334727	-0.685816	0.378166	-0.226004	0.806339	0.502567	0.704974	0.171406	-0.622796	0.767422	0.850896	0.27442	0.784237	0.511161	0.749998
PC 22:2_18:3	0.830385	0.660028	-0.456105	0.53614	-0.513704	0.855193	0.467318	0.818714	0.743729	0.135424	-0.104547	-0.514895	0.592739	-0.371012	0.839435	0.778845	-0.0310002	0.827746	-0.312251	-0.423093	0.761801	0.632685	-0.546905	0.665562	-0.458773	0.589976	-0.136538	0.65976	0.203121	0.137548	0.799329	-0.494209	-0.447351	0.738598	0.0710705	-0.545905	0.267884	-0.0722132	0.773453	0.503272	0.65211	0.26092	-0.525927	0.785675	0.835863	0.346947	0.769451	0.520373	0.726028
PC 16:0_16:1	0.788829	0.589572	-0.577534	0.438204	-0.614822	0.829299	0.151867	0.857212	0.681367	0.0284756	-0.258405	-0.537093	0.478627	-0.487077	0.755047	0.843941	-0.137691	0.795078	-0.393238	-0.500861	0.757714	0.580182	-0.636381	0.568455	-0.520163	0.600522	-0.242419	0.527623	0.0914764	-0.0485962	0.827886	-0.598809	-0.58953	0.760386	-0.0543937	-0.668896	0.328875	-0.232949	0.789191	0.437309	0.708413	0.108548	-0.570351	0.762306	0.838845	0.350767	0.775158	0.491488	0.719312
PC 20:1_18:3	0.832328	0.523861	-0.606257	0.428068	-0.650528	0.844608	0.222622	0.83028	0.718264	-0.016529	-0.33844	-0.612392	0.514114	-0.526985	0.755037	0.911363	-0.169206	0.792297	-0.514714	-0.610196	0.745996	0.657731	-0.701592	0.543542	-0.558833	0.626044	-0.271104	0.447464	0.125535	-0.0280945	0.826909	-0.629347	-0.642365	0.766541	-0.013995	-0.67325	0.28145	-0.267036	0.771824	0.526766	0.703288	0.0880181	-0.609372	0.780607	0.815456	0.214782	0.786581	0.426267	0.719159
PE 18:2_18:2	0.210161	0.417504	-0.0653253	0.365991	-0.0302571	0.100403	0.0662875	0.235445	0.365591	0.382244	0.498366	-0.103261	0.283765	0.403012	0.086713	-0.079987	0.291949	0.301742	0.305791	0.306237	0.345061	0.355959	0.0342584	0.377128	-0.1051	-0.0509875	0.325798	0.420685	0.434613	0.138215	0.229573	0.30282	0.441154	0.272632	0.485451	0.231282	0.720093	0.710471	0.302447	0.30039	0.025932	0.752341	-0.0641821	-0.0672688	0.136662	0.266312	0.120886	0.551964	0.356264
PE 16:0_18:3	0.801463	0.484617	-0.635892	0.325651	-0.681049	0.816044	0.154196	0.814525	0.659233	-0.0705843	-0.421262	-0.627785	0.477251	-0.629247	0.738815	0.93823	-0.179471	0.763947	-0.513863	-0.62474	0.741778	0.584599	-0.723539	0.499801	-0.575868	0.559987	-0.327951	0.380378	0.0195776	-0.0347967	0.827426	-0.685228	-0.724231	0.764575	-0.0898743	-0.743302	0.23316	-0.370441	0.774188	0.473116	0.689333	-0.00723562	-0.611513	0.765671	0.81583	0.180795	0.777322	0.366054	0.689409
PE 16:0_18:2	0.754484	0.681652	-0.520995	0.516508	-0.515026	0.656081	0.115146	0.777315	0.772585	0.264565	0.0732091	-0.547551	0.584615	-0.154292	0.573483	0.610423	0.064473	0.794549	-0.166834	-0.231957	0.807353	0.728123	-0.484326	0.619855	-0.511311	0.352317	0.0343681	0.594313	0.380726	0.0433424	0.780551	-0.244555	-0.173094	0.753168	0.333899	-0.329067	0.780902	0.294899	0.791624	0.602997	0.5219	0.589564	-0.475571	0.502879	0.69395	0.318826	0.652432	0.689934	0.775262
PE 18:2_18:3	0.85282	0.587005	-0.612421	0.470329	-0.658902	0.849991	0.237827	0.867111	0.735574	0.0322292	-0.288634	-0.61788	0.559843	-0.534682	0.759153	0.885983	-0.103347	0.82888	-0.430116	-0.535401	0.797641	0.629131	-0.684406	0.582593	-0.568464	0.575162	-0.215982	0.478217	0.0959635	0.0668877	0.879297	-0.62706	-0.602276	0.832352	-0.00853131	-0.694256	0.345632	-0.236484	0.847285	0.510284	0.673821	0.136176	-0.643297	0.784027	0.849562	0.263578	0.815304	0.493898	0.76605
PE 18:0_18:2	0.399764	0.568066	-0.0565797	0.439824	-0.0328103	0.32918	0.135671	0.406499	0.536931	0.461402	0.38374	-0.101632	0.54299	0.189021	0.337001	0.199082	0.16367	0.485505	0.147637	0.161314	0.479217	0.508236	0.0100984	0.473949	-0.132899	0.37708	0.3334	0.600427	0.513352	0.137729	0.41576	0.179666	0.240595	0.346075	0.467174	0.137643	0.758248	0.575352	0.446169	0.436051	0.424714	0.672773	-0.194718	0.283251	0.351853	0.306411	0.265579	0.51681	0.50474
PE 18:3_18:3	0.750664	0.383136	-0.603094	0.278716	-0.653767	0.767232	0.162365	0.751693	0.590233	-0.126525	-0.468585	-0.589795	0.431593	-0.640782	0.702507	0.913449	-0.201339	0.691017	-0.569998	-0.667653	0.65612	0.524327	-0.710738	0.417236	-0.554898	0.564215	-0.358779	0.312746	-0.028247	-0.0355636	0.764456	-0.70801	-0.771635	0.702372	-0.177176	-0.74895	0.116303	-0.456201	0.702021	0.390151	0.65411	-0.100203	-0.572818	0.761344	0.767851	0.153343	0.743824	0.300466	0.625768
PE 22:0_18:2	0.610297	0.545144	-0.495803	0.382425	-0.469281	0.50353	0.0410129	0.629969	0.684367	0.24421	0.0891518	-0.535921	0.49507	-0.0439662	0.491345	0.45179	0.157621	0.659112	-0.153906	-0.213364	0.70646	0.719464	-0.440605	0.536197	-0.510913	0.249917	0.0195204	0.582221	0.443558	0.0971829	0.622349	-0.199258	-0.0916862	0.62689	0.326595	-0.245172	0.857822	0.36802	0.659312	0.550221	0.413892	0.665733	-0.403984	0.338868	0.556623	0.222899	0.50976	0.680538	0.704669
PE 18:0_18:3	0.776558	0.475541	-0.559357	0.352492	-0.604561	0.797717	0.166471	0.782265	0.647775	-0.0370497	-0.396439	-0.556165	0.5156	-0.590252	0.728134	0.905485	-0.201263	0.743977	-0.52285	-0.610644	0.701087	0.565244	-0.652557	0.474111	-0.529776	0.663542	-0.282308	0.39703	0.031448	-0.0338297	0.792551	-0.667426	-0.706124	0.706607	-0.106939	-0.704936	0.203473	-0.378205	0.737708	0.44977	0.728286	-0.0441853	-0.589109	0.806615	0.794574	0.194394	0.750169	0.345728	0.675288
PE 24:1_18:2	0.63379	0.621678	-0.404451	0.523431	-0.385293	0.556022	0.194433	0.632837	0.762173	0.368459	0.221365	-0.471196	0.609544	0.0281136	0.586737	0.412472	0.16992	0.700887	-0.136538	-0.160304	0.717759	0.712719	-0.363028	0.635371	-0.475502	0.390123	0.136586	0.707851	0.51499	0.125516	0.598966	-0.155749	0.00689742	0.597909	0.331202	-0.196652	0.744815	0.457839	0.666714	0.514505	0.428744	0.715244	-0.407566	0.42339	0.592091	0.32274	0.553669	0.756962	0.763507
PE 20:0_18:2	0.0622577	0.337745	0.125335	0.247116	0.17134	0.000342965	0.0416226	0.0749474	0.254775	0.432669	0.487953	0.0876561	0.318967	0.413149	0.0735088	-0.163737	0.205722	0.170396	0.316261	0.355095	0.20093	0.295645	0.2271	0.261997	0.043347	0.12926	0.3793	0.426667	0.473816	0.0771195	0.0927294	0.434747	0.508661	0.0593193	0.48638	0.41172	0.697095	0.724675	0.146065	0.248764	0.166357	0.684025	0.0712129	-0.0555222	0.028085	0.218402	-0.0379262	0.37104	0.236493
PE 16:0_16:0	-0.498585	-0.0780676	0.56814	-0.169082	0.554536	-0.439872	-0.139663	-0.470796	-0.455153	0.0296855	0.284337	0.567559	-0.287767	0.318414	-0.437738	-0.432736	0.178942	-0.448312	0.689741	0.676384	-0.43285	-0.366267	0.592043	-0.1975	0.638591	-0.281555	0.264016	-0.223747	0.00760239	0.11074	-0.36705	0.606111	0.441678	-0.453091	0.267877	0.531243	-0.000419179	0.239694	-0.470938	-0.108939	-0.201654	0.0432326	0.357436	-0.494622	-0.495889	-0.0985929	-0.548868	-0.344261	-0.531672
PE 22:0_18:3	0.827403	0.639283	-0.566149	0.492869	-0.618299	0.853783	0.223908	0.843494	0.713577	0.0161098	-0.25588	-0.574514	0.535778	-0.484552	0.775148	0.862766	-0.0557985	0.823916	-0.360475	-0.498594	0.8037	0.64223	-0.660598	0.632523	-0.515143	0.603275	-0.248278	0.545429	0.146579	0.133089	0.869923	-0.590997	-0.586733	0.784985	0.0322437	-0.650128	0.386388	-0.206979	0.795326	0.547067	0.746454	0.196214	-0.578934	0.753122	0.830099	0.235941	0.76183	0.481628	0.726666
PE 16:0_18:1	0.511456	0.438386	-0.2875	0.451752	-0.244286	0.382882	0.0827975	0.529528	0.593148	0.399221	0.2261	-0.302352	0.498109	0.0337535	0.292911	0.407671	0.1045	0.483171	-0.19347	-0.125378	0.472139	0.468871	-0.232473	0.25912	-0.299723	0.324331	0.252155	0.41131	0.373765	-0.0710223	0.474188	-0.0418132	0.0355827	0.455425	0.360454	-0.0708985	0.642592	0.342851	0.532491	0.478741	0.394486	0.463546	-0.321396	0.251079	0.379881	0.255814	0.354464	0.516581	0.527404
PE 24:0_18:2	0.502758	0.495347	-0.357055	0.418379	-0.336144	0.411996	0.136167	0.492288	0.606581	0.266055	0.278545	-0.414845	0.420246	0.205026	0.382816	0.234759	0.17556	0.563139	-0.0353159	-0.0828314	0.591786	0.579096	-0.309392	0.579068	-0.411844	0.128431	0.0985929	0.600274	0.455829	-0.00023817	0.469492	-0.012261	0.163485	0.530787	0.445467	-0.0565892	0.719474	0.599198	0.546305	0.487048	0.224785	0.767851	-0.197395	0.21441	0.431155	0.250403	0.446721	0.717711	0.631703
PE 20:2_18:3	0.864214	0.662515	-0.678547	0.531338	-0.70968	0.847266	0.32515	0.869035	0.821982	0.114731	-0.120647	-0.699334	0.59574	-0.299046	0.816495	0.726362	-0.00590662	0.901721	-0.362219	-0.481188	0.881496	0.748273	-0.704374	0.744815	-0.662065	0.443978	-0.186783	0.649376	0.278573	0.112111	0.881703	-0.543305	-0.406781	0.889095	0.122454	-0.609553	0.505083	0.0748045	0.897301	0.568474	0.539779	0.48038	-0.617375	0.700087	0.867092	0.31851	0.840369	0.686263	0.866739
PE 20:0_18:3	0.762039	0.50204	-0.536797	0.381701	-0.578753	0.796269	0.187306	0.773176	0.640773	-0.0223308	-0.349148	-0.538512	0.52628	-0.539608	0.738242	0.859356	-0.193775	0.738899	-0.491964	-0.577338	0.706251	0.563301	-0.61848	0.497175	-0.513914	0.715711	-0.265398	0.44635	0.0632961	0.000533501	0.78241	-0.644318	-0.65676	0.687991	-0.0804163	-0.675403	0.23011	-0.34186	0.726324	0.46608	0.74068	-0.00297236	-0.606791	0.806044	0.788495	0.193023	0.723446	0.361218	0.675231
PE 20:3_18:3	0.8021	0.53878	-0.620624	0.41312	-0.670658	0.838197	0.31025	0.815304	0.677346	-0.044976	-0.330866	-0.622062	0.507074	-0.500996	0.81316	0.842217	-0.114969	0.788867	-0.456267	-0.583178	0.763916	0.580821	-0.705889	0.581859	-0.584117	0.575905	-0.319034	0.499833	0.0735279	0.084579	0.832935	-0.66312	-0.640331	0.783737	-0.089181	-0.720617	0.198196	-0.278268	0.782436	0.459563	0.655206	0.1206	-0.595425	0.769699	0.841436	0.22429	0.795917	0.431621	0.705488
PE 16:1_18:3	0.827908	0.565679	-0.660932	0.409414	-0.716311	0.867949	0.212619	0.85565	0.67304	-0.0805587	-0.373641	-0.652195	0.457811	-0.535092	0.79041	0.90397	-0.116484	0.810769	-0.43669	-0.579901	0.796346	0.609763	-0.737346	0.594244	-0.585489	0.529795	-0.324435	0.475226	0.0603999	0.0287995	0.869809	-0.665773	-0.653293	0.828975	-0.0460577	-0.74209	0.281831	-0.284432	0.815475	0.498766	0.668429	0.114045	-0.61687	0.758905	0.856326	0.229339	0.812141	0.452971	0.72197
PE 24:0_18:3	0.858832	0.604811	-0.615479	0.541389	-0.637	0.86551	0.271085	0.853954	0.775091	0.0672307	-0.196662	-0.624625	0.575114	-0.36884	0.78136	0.812036	-0.0705841	0.851963	-0.421256	-0.526283	0.813084	0.661084	-0.68029	0.651376	-0.566216	0.557489	-0.212048	0.604085	0.187859	-0.000695457	0.843243	-0.571976	-0.484187	0.832767	0.0738475	-0.620119	0.389084	-0.0602761	0.845761	0.536264	0.673774	0.293264	-0.529128	0.749054	0.842112	0.303229	0.829232	0.608239	0.803462
PE 18:1_18:3	0.609334	0.315838	-0.342127	0.4101	-0.359846	0.577162	0.212619	0.591386	0.495661	0.109006	-0.140044	-0.366334	0.415673	-0.291311	0.498147	0.640782	-0.0743567	0.503463	-0.475302	-0.479916	0.435165	0.374508	-0.444378	0.215049	-0.358722	0.553726	-0.0750236	0.352254	0.137586	-0.0242743	0.557115	-0.429603	-0.359357	0.539123	0.0369976	-0.411405	0.231959	-0.173407	0.56997	0.402107	0.557432	0.0745853	-0.444254	0.542313	0.527042	0.226595	0.517829	0.371355	0.513847
PE 16:0_16:1	0.784113	0.677338	-0.618394	0.420789	-0.645393	0.795955	0.265655	0.823325	0.708632	0.0272276	-0.222136	-0.590919	0.473787	-0.386883	0.773729	0.789038	0.0256271	0.804358	-0.279088	-0.406564	0.809464	0.656911	-0.626454	0.659969	-0.509846	0.426934	-0.199139	0.560805	0.23717	0.062029	0.861954	-0.515301	-0.488088	0.803624	0.0488443	-0.618109	0.463584	-0.0648394	0.807454	0.506712	0.640735	0.363829	-0.533291	0.648204	0.833681	0.252517	0.742662	0.544057	0.729105
PE 24:1_18:3	0.868435	0.683274	-0.583602	0.548096	-0.605581	0.827622	0.323063	0.878095	0.84276	0.19851	-0.0950013	-0.610125	0.660893	-0.337687	0.833776	0.798384	-0.00442044	0.888355	-0.399049	-0.469351	0.851992	0.749855	-0.616784	0.672021	-0.579001	0.618947	-0.104823	0.668715	0.29977	0.0672783	0.844401	-0.551008	-0.456649	0.797446	0.0258845	-0.593529	0.445626	-0.0164528	0.84921	0.484333	0.675746	0.342146	-0.574047	0.786266	0.882201	0.372212	0.822763	0.651214	0.85403
PI 16:0_18:2	0.0887041	0.417304	0.224956	0.392247	0.249174	0.0326198	0.191012	0.0718988	0.282937	0.506826	0.671011	0.158678	0.273248	0.514543	0.0428516	-0.210209	0.390894	0.189155	0.474768	0.498508	0.166957	0.256261	0.30301	0.349662	0.156106	-0.0340393	0.478741	0.458449	0.461231	0.220974	0.0510066	0.53948	0.624574	0.0382506	0.549324	0.477502	0.561576	0.836206	0.106519	0.221851	0.017777	0.770147	0.146818	-0.141025	-0.00302952	0.290787	-0.0436899	0.399487	0.178094
PI 16:0_18:3	0.806082	0.531664	-0.480046	0.481256	-0.547305	0.862423	0.292644	0.787886	0.659569	-0.00738327	-0.298284	-0.502463	0.512494	-0.506597	0.750188	0.893967	-0.0942487	0.769413	-0.436528	-0.540893	0.691351	0.55144	-0.607591	0.554155	-0.449837	0.64748	-0.233597	0.464146	0.0485391	0.0681166	0.779561	-0.595574	-0.621973	0.713276	-0.0570469	-0.644707	0.150714	-0.291425	0.727905	0.44776	0.722408	0.0477579	-0.529709	0.810702	0.796612	0.264597	0.772243	0.393657	0.663123
PI 16:0_16:0	-0.624587	-0.127588	0.803557	-0.16711	0.777606	-0.537578	0.0214925	-0.611316	-0.569951	0.0819115	0.376804	0.795526	-0.346109	0.397792	-0.525746	-0.582154	0.246706	-0.576838	0.764907	0.789549	-0.614888	-0.534263	0.792163	-0.277306	0.84598	-0.244334	0.352673	-0.259596	-0.0608858	0.170739	-0.525433	0.665773	0.516197	-0.624756	0.130351	0.63137	-0.267722	0.191851	-0.622119	-0.330132	-0.272038	-0.0800156	0.519678	-0.503396	-0.595835	-0.0317147	-0.658607	-0.482818	-0.689207
PI 18:2_18:0	-0.0138996	0.172826	0.203988	0.212133	0.256452	-0.0777768	0.155573	-0.0615241	0.216868	0.464698	0.546372	0.132346	0.26636	0.499871	0.0169005	-0.254509	0.320129	0.054036	0.25529	0.33386	0.0511018	0.216916	0.290329	0.181305	0.0627816	0.0387741	0.440967	0.386931	0.498185	0.150314	-0.100237	0.498129	0.588043	-0.0902961	0.416434	0.514009	0.55708	0.786133	-0.00189583	0.114512	0.0319053	0.737727	0.143636	-0.149761	-0.0989454	0.209609	-0.121181	0.336458	0.146417
PI 18:0_18:3	0.783789	0.476446	-0.445159	0.481104	-0.490754	0.823364	0.289967	0.753799	0.670334	0.0423847	-0.265274	-0.474473	0.541837	-0.466842	0.742348	0.84799	-0.114693	0.73847	-0.505359	-0.559132	0.656244	0.563368	-0.554698	0.49506	-0.476674	0.749169	-0.184572	0.50372	0.129469	0.0505016	0.724806	-0.554299	-0.566989	0.656043	-0.0657021	-0.564978	0.231682	-0.236455	0.701525	0.413701	0.776434	0.0967828	-0.490869	0.839254	0.768222	0.284318	0.739709	0.414759	0.686073
PI 16:0_18:1	0.810674	0.65364	-0.451828	0.684034	-0.445464	0.718683	0.295626	0.779788	0.859518	0.413092	0.193956	-0.516477	0.659941	-0.0379834	0.651214	0.637105	0.246058	0.808664	-0.323168	-0.330716	0.746901	0.77632	-0.458801	0.610125	-0.495565	0.475368	0.128364	0.660369	0.494717	0.136386	0.687594	-0.272729	-0.15413	0.671395	0.24696	-0.305906	0.598674	0.294978	0.736974	0.534606	0.539674	0.591252	-0.459373	0.574704	0.707346	0.425229	0.67909	0.772757	0.792754
PI 16:1_18:3	0.815952	0.554961	-0.475854	0.514686	-0.549239	0.881972	0.200815	0.808988	0.662942	-0.0294188	-0.26797	-0.504349	0.504921	-0.490888	0.780712	0.857146	-0.0939152	0.787133	-0.429135	-0.556831	0.711481	0.618509	-0.616051	0.615613	-0.449275	0.66982	-0.279097	0.533263	0.104233	0.0860175	0.778385	-0.585724	-0.590497	0.704458	0.0483679	-0.61708	0.225052	-0.251269	0.716482	0.547582	0.730058	0.0667638	-0.528128	0.788152	0.770433	0.205865	0.751789	0.432336	0.683453
PI 16:0_16:1	-0.519925	-0.110102	0.656178	-0.00726895	0.685111	-0.491078	-0.120419	-0.509417	-0.346347	0.3326	0.626063	0.613898	-0.195881	0.633456	-0.445407	-0.651233	0.29636	-0.459059	0.592491	0.687516	-0.466556	-0.269675	0.708575	-0.209771	0.588756	-0.225271	0.532996	-0.0398506	0.257186	0.16751	-0.569657	0.85589	0.884323	-0.573444	0.52564	0.865167	0.0937247	0.660579	-0.533853	-0.0406223	-0.233054	0.215896	0.422085	-0.599731	-0.622815	-0.0751951	-0.638896	-0.162127	-0.455276
PI 18:3_18:3	0.815904	0.522313	-0.545905	0.444692	-0.600122	0.8494	0.290082	0.806654	0.679528	-0.00257224	-0.307983	-0.560776	0.526689	-0.518315	0.767737	0.894938	-0.104976	0.784628	-0.489249	-0.577867	0.727857	0.60096	-0.644002	0.554088	-0.517115	0.6517	-0.237637	0.460049	0.0676022	0.0573133	0.799691	-0.626436	-0.634734	0.735816	-0.0852846	-0.670258	0.19046	-0.294712	0.759077	0.441977	0.715911	0.0450904	-0.590929	0.818648	0.820077	0.244401	0.787	0.419398	0.705727
PI 18:2_18:2	0.519535	0.519807	-0.37125	0.434822	-0.335486	0.411196	0.187049	0.499214	0.655244	0.378319	0.302686	-0.443654	0.505702	0.177018	0.467013	0.262949	0.257938	0.588423	-0.0640201	-0.0836078	0.626759	0.676975	-0.29978	0.555765	-0.439576	0.164499	0.166757	0.633771	0.577591	0.168129	0.466167	-0.0121467	0.142221	0.493351	0.403849	-0.0416702	0.783179	0.608058	0.54198	0.482209	0.270466	0.849896	-0.275953	0.213496	0.43748	0.264369	0.413692	0.717511	0.650662
PI 18:1_18:2	0.297722	0.407524	-0.144655	0.33119	-0.106681	0.180714	0.169301	0.268399	0.464222	0.402736	0.388284	-0.216563	0.40951	0.295264	0.291654	0.0799108	0.377776	0.369564	0.0718512	0.0747669	0.406814	0.529871	-0.0688312	0.378624	-0.213839	0.104347	0.250498	0.497566	0.581392	0.225814	0.252975	0.196491	0.299266	0.251887	0.417915	0.176246	0.726038	0.642002	0.302047	0.353911	0.183181	0.823497	-0.0618861	0.0484819	0.21884	0.20837	0.179142	0.553469	0.424657
PI 16:1_16:1	0.856117	0.704109	-0.720226	0.514619	-0.744977	0.824554	0.223842	0.891004	0.778607	0.0581897	-0.171949	-0.719112	0.509293	-0.328065	0.790925	0.743224	0.0600379	0.915135	-0.322235	-0.458324	0.934732	0.844932	-0.722227	0.733869	-0.644917	0.383359	-0.241762	0.601189	0.300094	0.162051	0.897489	-0.563417	-0.44969	0.894601	0.0634537	-0.648661	0.576743	0.0141473	0.880086	0.52366	0.553164	0.426201	-0.62453	0.689636	0.891337	0.32897	0.851048	0.708899	0.853544
PI 18:1_18:3	0.800204	0.603091	-0.582221	0.478217	-0.610487	0.815104	0.338497	0.80068	0.744015	0.095449	-0.147846	-0.58949	0.545162	-0.295283	0.841846	0.743281	0.0334486	0.804053	-0.41756	-0.521439	0.779112	0.696657	-0.635104	0.632561	-0.550573	0.527737	-0.230682	0.628845	0.317786	0.0656111	0.791389	-0.503212	-0.424873	0.754494	0.0832077	-0.545267	0.416455	-0.00181009	0.770385	0.530129	0.649919	0.395105	-0.515953	0.683291	0.800261	0.274124	0.75338	0.567912	0.749502
PI 18:2_18:3	0.895072	0.653583	-0.617727	0.582545	-0.658026	0.87981	0.231301	0.885107	0.855945	0.16367	-0.0796917	-0.66821	0.610011	-0.336315	0.785809	0.835748	0.0514543	0.904932	-0.413482	-0.501047	0.852439	0.787143	-0.669772	0.723656	-0.637353	0.51762	-0.0875894	0.602761	0.332038	0.0755094	0.827276	-0.464457	-0.408996	0.806025	0.139864	-0.525489	0.491745	0.0499014	0.826117	0.558661	0.639249	0.402555	-0.547372	0.726638	0.836749	0.338287	0.82082	0.65755	0.8349
PI 18:0_18:1	0.116017	0.221961	0.15844	0.364391	0.221374	0.0564082	0.125039	0.0912477	0.332695	0.520497	0.524708	0.129755	0.363743	0.483133	0.123725	-0.0774053	0.345937	0.142759	0.0800537	0.191752	0.0917812	0.322454	0.231177	0.153067	0.0240361	0.235703	0.470557	0.464174	0.609925	0.129698	-0.0142759	0.421305	0.480104	-0.0342683	0.353628	0.455619	0.572856	0.656044	0.0729944	0.135928	0.256052	0.63661	0.0768432	0.0076786	0.0150142	0.338983	-0.0175293	0.431955	0.226662
PS 24:0_18:2	0.48803	0.738534	-0.148532	0.516743	-0.158097	0.440434	0.212533	0.499014	0.588928	0.381034	0.391695	-0.206027	0.502853	0.165204	0.410967	0.252622	0.201768	0.614441	0.27864	0.198092	0.609801	0.561986	-0.112169	0.691694	-0.141835	0.242953	0.244953	0.616575	0.475931	0.174512	0.559025	0.0887567	0.174789	0.508004	0.503824	-0.00613526	0.667953	0.535521	0.557166	0.515705	0.322035	0.692113	-0.234712	0.286985	0.456639	0.337754	0.377309	0.575257	0.544371
PS 24:0_18:3	0.768613	0.513706	-0.509236	0.402736	-0.562586	0.804901	0.158964	0.770175	0.62352	-0.0585232	-0.343803	-0.522478	0.466213	-0.542342	0.675669	0.90255	-0.172168	0.726543	-0.437042	-0.545513	0.691284	0.527223	-0.620786	0.50734	-0.458725	0.668925	-0.273877	0.366649	0.0310764	-0.0180247	0.785739	-0.590144	-0.656108	0.694646	-0.020559	-0.640706	0.196357	-0.346299	0.691046	0.493441	0.73626	-0.0195681	-0.54056	0.773529	0.761382	0.181038	0.724542	0.319939	0.617651
PS 16:0_18:2	0.698019	0.713593	-0.488087	0.529119	-0.464546	0.576133	0.14576	0.726028	0.815818	0.40105	0.210085	-0.502053	0.640115	-0.0460335	0.583955	0.532672	0.114369	0.783799	-0.109149	-0.140255	0.813484	0.73766	-0.40629	0.627454	-0.478007	0.358751	0.141873	0.605104	0.465442	0.0212257	0.701222	-0.170259	-0.11355	0.653585	0.222009	-0.264616	0.740585	0.367373	0.719036	0.429916	0.493145	0.63841	-0.399897	0.493193	0.690712	0.486639	0.622186	0.73808	0.764545
PS 22:0_18:2	-0.295474	-0.0674166	0.363781	0.0761763	0.417493	-0.398792	0.00263892	-0.328503	-0.0967637	0.391733	0.611306	0.276782	0.00560176	0.622643	-0.359875	-0.520211	0.249421	-0.269437	0.342012	0.450664	-0.256757	-0.0833119	0.424276	-0.15845	0.234045	-0.220603	0.501701	0.0344775	0.400945	0.0664399	-0.3597	0.623078	0.71354	-0.326059	0.398414	0.663208	0.307582	0.66056	-0.301628	-0.0341917	-0.314908	0.497899	0.30984	-0.476264	-0.413663	0.0957063	-0.400097	0.111768	-0.197014
PS 22:0_18:3	-0.600303	-0.18543	0.929102	-0.0721179	0.900788	-0.503282	0.0720512	-0.62614	-0.544304	0.182972	0.421056	0.884011	-0.231625	0.415321	-0.483962	-0.541418	0.173445	-0.582821	0.633809	0.7114	-0.687511	-0.550449	0.857803	-0.353435	0.881953	-0.0239409	0.445416	-0.216239	0.00236265	0.167405	-0.606859	0.701808	0.569442	-0.710827	0.152177	0.722789	-0.389094	0.172797	-0.666914	-0.312317	-0.147732	-0.180238	0.553898	-0.395067	-0.61646	-0.0243029	-0.668915	-0.503777	-0.679661
PS 16:1_18:3	0.772166	0.545568	-0.592462	0.385007	-0.62271	0.801347	0.348167	0.764659	0.715244	0.0262082	-0.263692	-0.59312	0.516848	-0.410272	0.813627	0.787438	-0.0427372	0.775196	-0.429735	-0.537597	0.745958	0.645908	-0.643336	0.614526	-0.539884	0.514762	-0.260053	0.582621	0.216592	0.0388122	0.783815	-0.57896	-0.565312	0.720483	-0.0782394	-0.634676	0.279593	-0.151019	0.74754	0.419732	0.656644	0.287252	-0.489516	0.737794	0.834291	0.274372	0.761382	0.481018	0.719902
PS 16:0_18:3	0.803348	0.591506	-0.630036	0.378891	-0.659283	0.799985	0.197729	0.818667	0.740595	0.0517877	-0.290091	-0.630998	0.581011	-0.486553	0.765945	0.882763	-0.0878657	0.81599	-0.44414	-0.538287	0.804624	0.637867	-0.668686	0.58084	-0.583564	0.582821	-0.20857	0.484247	0.147789	0.00841217	0.841147	-0.606987	-0.619106	0.760081	-0.0468246	-0.671306	0.335867	-0.20696	0.787914	0.474416	0.70506	0.177608	-0.573456	0.7576	0.838225	0.264902	0.771871	0.450027	0.738594
DG 18:3_18:3	0.752408	0.59023	-0.43488	0.505969	-0.473387	0.768565	0.283556	0.801099	0.637343	0.0655539	-0.145227	-0.39783	0.443549	-0.332	0.718693	0.72318	-0.0249316	0.752151	-0.260901	-0.356567	0.668096	0.530586	-0.48741	0.54781	-0.382425	0.464813	-0.146275	0.518715	0.14496	0.00212448	0.765871	-0.450643	-0.437929	0.725856	-0.00422517	-0.517334	0.294407	-0.124449	0.731287	0.357493	0.58928	0.147885	-0.453685	0.733954	0.765707	0.399011	0.735955	0.488163	0.650938
DG 16:0_18:3	0.75579	0.556638	-0.550383	0.417217	-0.601913	0.811245	0.259453	0.797936	0.646451	-0.0192632	-0.286157	-0.527089	0.416217	-0.467918	0.736203	0.811541	-0.0630198	0.758372	-0.347862	-0.469556	0.708042	0.558356	-0.621948	0.562167	-0.455076	0.452314	-0.260549	0.455476	0.069298	-0.0151476	0.775836	-0.58983	-0.590725	0.733863	-0.109469	-0.664685	0.188897	-0.257633	0.727695	0.361142	0.57237	0.103404	-0.490306	0.726028	0.822192	0.351006	0.75539	0.445349	0.645289
DG 16:0_18:2	0.122038	0.350463	-0.00261987	0.260882	0.0539027	0.0686406	0.130231	0.196795	0.324121	0.437633	0.475559	0.0301904	0.208151	0.420561	0.0663542	-0.0645822	0.238275	0.226909	0.274524	0.344968	0.215858	0.255271	0.136757	0.258491	-0.0160908	-0.0590948	0.38574	0.3497	0.47734	-0.158974	0.113131	0.329352	0.404247	0.128294	0.301178	0.258615	0.489763	0.624225	0.205245	0.0847123	0.0166719	0.627874	0.109777	-0.0388694	0.142273	0.415759	0.0663637	0.405956	0.230834
DG 18:2_18:3	-0.198834	0.0201398	0.423567	0.095978	0.425201	-0.155006	0.128493	-0.118323	-0.148909	0.224338	0.324822	0.482815	-0.0218688	0.245973	-0.11486	-0.252718	0.115003	-0.208066	0.343018	0.415682	-0.281708	-0.277088	0.432842	-0.184249	0.393315	-0.0567323	0.328685	0.0115941	0.0627723	0.00621149	-0.186812	0.409493	0.350769	-0.241565	0.102271	0.38174	-0.0416989	0.178147	-0.182853	-0.174193	-0.0262083	-0.0424325	0.23325	-0.1196	-0.188731	0.198349	-0.246607	-0.110807	-0.2411
TG 18:3_18:3_18:3	-0.580893	-0.354589	0.678415	-0.253666	0.633382	-0.474093	-0.131851	-0.579684	-0.673809	-0.182496	0.0731994	0.674123	-0.432932	0.165552	-0.448085	-0.489379	0.0141426	-0.616938	0.440373	0.430735	-0.667773	-0.615476	0.59304	-0.433885	0.699679	-0.175837	0.0709891	-0.459093	-0.299176	0.0820022	-0.52602	0.424664	0.24696	-0.616836	-0.0529505	0.444641	-0.570395	-0.1792	-0.667459	-0.373799	-0.252904	-0.491722	0.463609	-0.385779	-0.583718	-0.211072	-0.578902	-0.644156	-0.738086
TG 18:3_18:3_18:2	-0.700906	-0.403985	0.777635	-0.182191	0.766784	-0.641392	-0.109654	-0.700735	-0.682167	0.0122896	0.34004	0.771119	-0.444949	0.43427	-0.608572	-0.749264	0.0743091	-0.710814	0.550773	0.620838	-0.761811	-0.664971	0.758229	-0.475483	0.721474	-0.337935	0.308116	-0.403184	-0.132194	0.0430802	-0.704709	0.631005	0.551851	-0.723979	0.0583997	0.660703	-0.421228	0.131194	-0.730792	-0.45943	-0.467042	-0.245201	0.55869	-0.552555	-0.725009	-0.0853411	-0.688855	-0.467175	-0.722503
TG 18:2_18:3_18:2	-0.68935	-0.405714	0.704926	-0.142673	0.724532	-0.664895	-0.0818543	-0.706784	-0.566616	0.122448	0.457191	0.685958	-0.378976	0.596635	-0.619347	-0.819277	0.113197	-0.67426	0.53957	0.645774	-0.708728	-0.565845	0.750093	-0.411777	0.610811	-0.411529	0.409062	-0.258605	0.0259129	-0.00357255	-0.748504	0.716246	0.698478	-0.714219	0.144446	0.752875	-0.238913	0.374203	-0.712481	-0.436813	-0.544724	0.0299142	0.573104	-0.619528	-0.728829	-0.0377928	-0.673402	-0.281727	-0.614412
TG 16:0_18:3_18:3	0.152019	0.0383312	0.0342298	0.158393	-0.0127183	0.252841	0.125573	0.138539	0.0554651	-0.105967	-0.228824	0.0269132	0.0930197	-0.186306	0.190784	0.26535	-0.125068	0.123401	-0.114179	-0.169531	0.0185868	-0.0449189	-0.0768527	0.0309907	0.0639725	0.189279	-0.15461	-0.0469671	-0.149552	-0.0244648	0.153853	-0.167134	-0.318453	0.0693655	-0.15596	-0.166919	-0.341526	-0.335563	0.0228167	-0.0145093	0.233931	-0.285404	0.00166719	0.29353	0.17757	0.115522	0.177132	-0.0854935	-0.0365734
TG 16:0_18:3_18:2	-0.245477	-0.170907	0.404003	0.132718	0.396353	-0.191975	0.142883	-0.268189	-0.186535	0.153458	0.220288	0.387198	-0.0598188	0.301714	-0.182391	-0.328341	0.044414	-0.227395	0.233369	0.313253	-0.34185	-0.285966	0.392685	-0.173664	0.340459	-0.143921	0.21724	-0.115398	-0.0318481	0.0271514	-0.321464	0.321449	0.286586	-0.300541	-0.0365832	0.333572	-0.35635	0.0978879	-0.303953	-0.311441	-0.200596	-0.101327	0.319272	-0.0962779	-0.23394	0.238627	-0.200815	-0.0947155	-0.280126
TG 16:0_34:3	0.10309	0.0349587	-0.0130708	0.121886	-0.0489868	0.184048	0.169206	0.096678	0.067345	-0.0598474	-0.205064	-0.0140901	0.0524451	-0.160622	0.206732	0.193165	-0.0527309	0.0938867	-0.0919051	-0.142346	0.0324578	-0.0289043	-0.0797298	0.00809778	0.0452428	0.0739661	-0.178094	-0.0181581	-0.0928863	0.0564939	0.112483	-0.181743	-0.296065	0.0524457	-0.208062	-0.173293	-0.292463	-0.296045	0.00580182	-0.0751951	0.153782	-0.183991	0.0223594	0.220755	0.170368	0.134795	0.12623	-0.055446	-0.0368116
TG 16:0_18:2_18:2	-0.27824	-0.169239	0.339392	0.0902093	0.344966	-0.25328	0.186068	-0.291415	-0.127802	0.185163	0.356112	0.322473	-0.117037	0.466994	-0.131403	-0.422171	0.198158	-0.254709	0.265836	0.329211	-0.316499	-0.171082	0.372574	-0.117608	0.270304	-0.193937	0.251146	0.060057	0.170482	0.150847	-0.39362	0.36402	0.421224	-0.31426	0.0501542	0.39158	-0.15119	0.298332	-0.316328	-0.259339	-0.248621	0.193928	0.264483	-0.232368	-0.265398	0.196405	-0.256328	0.0408986	-0.219278
LPC 16:0	-0.327808	-0.0168577	0.45158	-0.0455858	0.407842	-0.248526	0.0440234	-0.297408	-0.324407	-0.0267703	0.11354	0.436013	-0.152638	0.0918574	-0.0871417	-0.245887	0.217478	-0.292501	0.454028	0.396361	-0.292921	-0.219879	0.378548	-0.172711	0.545105	-0.0536073	0.0217687	-0.127297	-0.0868273	0.356788	-0.22118	0.242348	0.0931343	-0.352029	-0.109359	0.209123	-0.232168	-0.134509	-0.371907	-0.243353	-0.0128993	-0.202225	0.18664	-0.177265	-0.2432	0.0375928	-0.339307	-0.300856	-0.433088
LPC 18:2	-0.0169196	0.15945	0.100498	0.131089	0.125373	-0.0442711	0.170406	-0.0380119	0.165862	0.289948	0.333762	0.0229215	0.179695	0.281117	0.1051	-0.0976212	0.550802	0.0658874	0.257452	0.261403	0.0789581	0.23053	0.139282	0.190546	0.00919337	-0.0717845	0.234712	0.270523	0.376128	0.488849	-0.00803111	0.226705	0.265636	-0.0143285	0.207167	0.193994	0.401469	0.401993	0.011737	0.120333	-0.0042299	0.525918	0.0058304	-0.125849	-0.00841217	0.132746	-0.0687645	0.265579	0.0891614
LPC 18:3	0.687416	0.504993	-0.393333	0.413311	-0.461688	0.714167	0.23939	0.667362	0.570246	0.01973	-0.248459	-0.442101	0.497023	-0.465632	0.686359	0.763611	0.14676	0.683605	-0.327179	-0.437274	0.615746	0.557318	-0.505988	0.487591	-0.398287	0.524774	-0.191174	0.415816	0.095068	0.404622	0.717103	-0.526729	-0.565522	0.604211	-0.0900766	-0.582374	0.21704	-0.291463	0.606838	0.401793	0.613412	0.0793202	-0.531005	0.703288	0.688407	0.190317	0.637934	0.363533	0.560205
LPE 16:0	0.418417	0.329757	-0.147827	0.359027	-0.195461	0.448265	0.205903	0.386045	0.376433	0.0879229	-0.0992026	-0.190784	0.378881	-0.244782	0.494622	0.45802	0.241095	0.403965	-0.141635	-0.229793	0.356664	0.371364	-0.258395	0.258167	-0.125554	0.309383	-0.105052	0.327951	0.128688	0.485286	0.449371	-0.263102	-0.326851	0.326564	-0.0599193	-0.291625	0.159612	-0.185744	0.320996	0.233978	0.485276	0.0996027	-0.255385	0.43627	0.415512	0.18019	0.351987	0.261377	0.301819
LPE 18:2	0.235884	0.268566	-0.0571513	0.234407	-0.0775863	0.20657	0.197024	0.177827	0.264397	0.135385	0.0571418	-0.121295	0.27803	-0.0639058	0.313965	0.183353	0.465289	0.260568	0.0653443	-0.00371072	0.2573	0.346671	-0.100193	0.236274	-0.078539	0.0467861	0.0148809	0.289405	0.259977	0.702192	0.279912	-0.053717	-0.0366402	0.230494	0.144951	-0.0895901	0.364295	0.138644	0.218783	0.27401	0.193737	0.405994	-0.169872	0.135271	0.20979	0.0080311	0.160222	0.266989	0.23516
LPE 18:3	0.65371	0.411473	-0.409719	0.356541	-0.463069	0.660865	0.235769	0.616194	0.510303	-0.0361352	-0.321815	-0.438747	0.461917	-0.519439	0.661865	0.738003	0.12543	0.617889	-0.400945	-0.500251	0.556975	0.511161	-0.521983	0.374584	-0.38595	0.491069	-0.245906	0.358341	0.0277421	0.431555	0.682683	-0.579422	-0.610079	0.583324	-0.133471	-0.614669	0.16005	-0.369364	0.585775	0.375289	0.586851	0.00295331	-0.517229	0.678775	0.654368	0.112092	0.613602	0.308668	0.534358
NAPE;N(FA 18:3) 34:3	0.68794	0.366278	-0.606029	0.233416	-0.655501	0.723999	0.200168	0.695514	0.537464	-0.176179	-0.481828	-0.582021	0.356369	-0.604438	0.699963	0.842589	-0.161841	0.641649	-0.507521	-0.625606	0.631922	0.423143	-0.692923	0.384673	-0.526184	0.473568	-0.410443	0.317262	-0.121581	0.0309526	0.722195	-0.704271	-0.759683	0.656619	-0.25371	-0.75699	0.0676975	-0.437509	0.640487	0.301838	0.588299	-0.0431374	-0.503482	0.712138	0.753646	0.132594	0.707003	0.269666	0.564301
NAPE 18:3_36:6	0.776034	0.576573	-0.507159	0.48943	-0.532663	0.689464	0.246935	0.707441	0.693237	0.121591	-0.0959349	-0.5901	0.573542	-0.373012	0.606533	0.712862	0.000914573	0.760458	-0.336372	-0.424932	0.725247	0.570017	-0.575676	0.548649	-0.51198	0.425524	-0.0932484	0.405537	0.0774624	0.115503	0.722472	-0.458121	-0.431822	0.666794	0.0151001	-0.525222	0.25005	-0.0808445	0.673316	0.410072	0.474244	0.218316	-0.424829	0.648728	0.726285	0.244096	0.711738	0.473758	0.670153
TrGDG 18:3_18:3	0.6454	0.644306	-0.242043	0.627318	-0.272248	0.672642	0.489827	0.62858	0.62597	0.223385	0.111826	-0.223947	0.513467	0.0065354	0.706776	0.495871	0.171126	0.6929	-0.0905715	-0.170589	0.579793	0.59013	-0.283847	0.617238	-0.208728	0.427197	0.00856938	0.667316	0.377758	0.132556	0.637113	-0.198077	-0.114777	0.589272	0.180601	-0.248907	0.372594	0.240429	0.620235	0.378753	0.568047	0.477832	-0.230187	0.602586	0.662029	0.463037	0.628542	0.565303	0.613642
Sitosterol 18:2	-0.719883	-0.42321	0.767575	-0.199825	0.773319	-0.654244	0.00360113	-0.73927	-0.641173	0.0662208	0.357608	0.799242	-0.402622	0.500443	-0.618556	-0.75197	0.129374	-0.717368	0.491917	0.604123	-0.792925	-0.65593	0.765755	-0.490326	0.761439	-0.326541	0.32334	-0.350586	-0.11235	0.00940296	-0.753429	0.596527	0.567937	-0.75941	-0.00584474	0.647908	-0.481723	0.187183	-0.723866	-0.482047	-0.457553	-0.217506	0.563768	-0.566378	-0.737136	-0.145074	-0.705326	-0.519925	-0.713367
Sitosterol 18:3	-0.613117	-0.409106	0.669972	-0.199539	0.657511	-0.515343	0.0133089	-0.637286	-0.594063	-0.0280374	0.160984	0.718854	-0.350805	0.286461	-0.506664	-0.544095	0.0953919	-0.648442	0.342327	0.427166	-0.729839	-0.623091	0.614126	-0.494565	0.718712	-0.227491	0.175655	-0.398706	-0.197662	0.0417179	-0.629571	0.412693	0.307702	-0.687153	-0.173399	0.459116	-0.595368	-0.0718035	-0.660274	-0.477283	-0.308735	-0.378281	0.490487	-0.421142	-0.615679	-0.187907	-0.604533	-0.601627	-0.696762
Campesterol-Hex 16:0	0.229263	0.361214	-0.0408033	0.219069	-0.0647061	0.331095	0.0476721	0.250174	0.142149	-0.0142997	-0.118151	-0.0864272	0.192175	-0.218259	0.289539	0.312936	0.00742138	0.260577	0.0727467	-0.0194158	0.2865	0.258405	-0.101613	0.249259	0.0339249	0.381063	-0.0775387	0.258176	0.0691265	0.180933	0.351654	-0.0835646	-0.206785	0.15939	0.125721	-0.162508	0.0840455	-0.128364	0.186744	0.34487	0.413768	0.0406128	-0.177122	0.235512	0.255194	-0.00143855	0.121943	0.0543695	0.129717
Campesterol-Hex 18:2	0.610106	0.497534	-0.534397	0.392638	-0.507864	0.538846	0.132346	0.58647	0.630541	0.152391	-0.0730325	-0.583498	0.49688	-0.211276	0.584479	0.488687	0.0647918	0.625701	-0.298494	-0.361735	0.692932	0.672449	-0.532882	0.470234	-0.509255	0.344613	-0.11517	0.534959	0.329913	0.225919	0.631519	-0.356827	-0.274058	0.56165	0.120663	-0.394438	0.570884	0.132146	0.593329	0.493774	0.422266	0.495213	-0.47433	0.382577	0.570313	0.126602	0.509084	0.588423	0.647061
Campesterol-Hex 18:3	0.750779	0.56748	-0.648651	0.337792	-0.670115	0.757486	0.227595	0.770623	0.688521	0.0197872	-0.311269	-0.652415	0.503768	-0.510875	0.791153	0.804824	-0.0749474	0.75962	-0.437557	-0.541731	0.792868	0.669677	-0.693408	0.546572	-0.580068	0.532329	-0.282698	0.486724	0.157288	0.0825212	0.805517	-0.614456	-0.601524	0.718753	-0.0640539	-0.674907	0.362247	-0.202464	0.74592	0.486277	0.648899	0.204331	-0.612554	0.673697	0.806711	0.17636	0.709861	0.443006	0.708966
Sitosterol-Hex 16:0	0.442768	0.526743	-0.271295	0.307811	-0.294102	0.448131	0.250212	0.448112	0.416169	0.0683167	-0.0854078	-0.332152	0.370993	-0.254804	0.538579	0.457544	0.114969	0.471501	-0.0691646	-0.181616	0.516572	0.469833	-0.320987	0.373003	-0.177351	0.369707	-0.168329	0.408043	0.181962	0.335315	0.568175	-0.248093	-0.302586	0.402598	0.154855	-0.324026	0.310364	-0.0395077	0.41574	0.49003	0.455648	0.254213	-0.360932	0.324531	0.475788	0.0324769	0.336982	0.278411	0.377824
Sitosterol-Hex 18:2	0.773014	0.604896	-0.696381	0.451761	-0.672354	0.673726	0.203302	0.77149	0.809978	0.196043	-0.0532739	-0.733764	0.586346	-0.225414	0.710452	0.635428	0.0815685	0.807054	-0.365858	-0.438603	0.861537	0.795555	-0.658607	0.598722	-0.679175	0.354997	-0.140739	0.600446	0.373432	0.158469	0.783753	-0.437462	-0.33695	0.760138	0.150758	-0.500738	0.697905	0.168367	0.78599	0.564206	0.475711	0.584145	-0.572885	0.529738	0.754952	0.247611	0.694028	0.727171	0.821134
Sitosterol-Hex 18:3	0.777768	0.523451	-0.659588	0.361618	-0.680319	0.778045	0.208923	0.779597	0.695638	0.00166719	-0.346938	-0.680414	0.525946	-0.531748	0.772748	0.842589	-0.110654	0.761925	-0.506874	-0.602051	0.775063	0.645212	-0.717264	0.510942	-0.599379	0.572008	-0.299132	0.448732	0.131718	0.0967828	0.810857	-0.655441	-0.647543	0.733716	-0.0588523	-0.707375	0.315575	-0.262101	0.755838	0.516562	0.644974	0.151438	-0.631446	0.698915	0.799204	0.165261	0.727591	0.44171	0.710519
Stigmasterol-Hex 16:0	0.368649	0.430541	-0.159012	0.18784	-0.210742	0.456744	0.0774529	0.402841	0.289986	-0.0667829	-0.229653	-0.162003	0.229177	-0.38052	0.439481	0.530281	-0.106672	0.391237	-0.045138	-0.172613	0.422485	0.28871	-0.243648	0.31366	-0.0527023	0.496127	-0.222908	0.31911	-0.00824069	0.0794726	0.487678	-0.253838	-0.413988	0.280839	0.0464102	-0.310412	0.136814	-0.210152	0.296179	0.360685	0.586499	-0.00429659	-0.267827	0.44253	0.439491	-0.00370593	0.290291	0.0223785	0.239771
Stigmasterol-Hex 18:2	0.770747	0.60582	-0.659703	0.43065	-0.653043	0.698581	0.129593	0.764955	0.796365	0.188955	-0.0474244	-0.695066	0.580363	-0.234055	0.703431	0.646794	0.027885	0.808645	-0.347404	-0.431162	0.856202	0.784037	-0.638715	0.654549	-0.660293	0.387693	-0.13691	0.626283	0.375213	0.102851	0.763161	-0.408048	-0.32485	0.729709	0.212568	-0.462307	0.677241	0.184582	0.755885	0.607143	0.509722	0.570999	-0.532091	0.544009	0.734355	0.227214	0.67606	0.681586	0.806225
Stigmasterol-Hex 18:3	0.765593	0.491394	-0.645784	0.321025	-0.682881	0.785352	0.145989	0.773557	0.662513	-0.0509017	-0.394457	-0.651586	0.490049	-0.570646	0.754551	0.855031	-0.185344	0.753494	-0.511875	-0.622076	0.759791	0.607991	-0.716987	0.508722	-0.591033	0.590338	-0.336391	0.433508	0.0667353	0.03342	0.792122	-0.647567	-0.675585	0.708807	-0.0791493	-0.698391	0.271114	-0.299837	0.718026	0.491002	0.678366	0.0861509	-0.608696	0.735669	0.792573	0.156182	0.73464	0.381234	0.677975
Sitosterol-Glc	-0.335715	0.0365497	0.592167	0.0698124	0.619538	-0.296474	0.122505	-0.323578	-0.160689	0.377671	0.488239	0.546086	0.0380501	0.325426	-0.211562	-0.439128	0.0865129	-0.284623	0.488773	0.587765	-0.338859	-0.173931	0.594844	-0.0796822	0.576353	0.0875609	0.466289	0.135881	0.245944	0.192384	-0.29577	0.474498	0.431761	-0.422171	0.267543	0.488716	-0.0334772	0.288786	-0.302724	-0.0317624	-0.103775	0.0720036	0.257519	-0.291425	-0.359961	0.0262654	-0.451551	-0.150847	-0.282384
Stigmasterol-Glc	-0.0546362	0.165148	0.328055	0.129536	0.304953	0.0352111	-0.07127	0.0039441	0.0142902	0.219097	0.167777	0.344156	0.144855	-0.0144998	0.0342679	-0.00594473	-0.112054	-0.00558271	0.260044	0.274784	-0.0440043	-0.0295426	0.296417	0.0740614	0.329475	0.362628	0.273524	0.242657	0.128307	-0.0281612	-0.00815973	0.168477	0.0466005	-0.18416	0.111907	0.166624	0.0252651	0.034668	-0.0631818	0.0569703	0.272876	-0.0266751	0.0877704	0.102423	-0.0400602	0.108834	-0.147399	-0.0967066	-0.0600665
Campesterol-Glc	-0.385083	0.011899	0.556575	0.0322673	0.601427	-0.354626	0.0354492	-0.347766	-0.251031	0.28769	0.402498	0.560481	0.0140806	0.234169	-0.276706	-0.431793	0.116132	-0.314432	0.530929	0.629188	-0.344051	-0.229777	0.587013	-0.169949	0.584155	0.0124896	0.426896	-0.00313432	0.125573	0.141635	-0.300562	0.442092	0.377982	-0.43558	0.0902671	0.411701	-0.122848	0.184372	-0.302343	-0.179561	-0.122572	-0.0688407	0.272076	-0.271295	-0.352435	0.0552936	-0.437833	-0.201292	-0.323807
HexCer 40:1;O4	0.718388	0.730927	-0.453724	0.492155	-0.439891	0.645279	0.257557	0.724361	0.766841	0.306411	0.0578658	-0.490497	0.656425	-0.214677	0.716092	0.613174	0.110835	0.783075	-0.177951	-0.247489	0.794659	0.732278	-0.442215	0.613726	-0.427715	0.499986	-0.0138329	0.629007	0.389313	0.200863	0.783577	-0.322831	-0.291411	0.660411	0.166215	-0.394953	0.652138	0.168834	0.737689	0.507369	0.581154	0.51499	-0.453647	0.583669	0.724914	0.308573	0.618413	0.592024	0.741662
HexCer 42:2;O4	0.454547	0.651612	-0.0822226	0.46164	-0.109718	0.474063	0.325485	0.460234	0.412271	0.182894	0.11661	-0.100524	0.416043	-0.0800648	0.513757	0.366589	0.0617253	0.514486	0.106817	-0.00704049	0.508522	0.452579	-0.160873	0.478926	0.0115801	0.477216	-0.0365312	0.535969	0.232087	0.237803	0.556749	-0.167723	-0.204157	0.39355	0.16644	-0.208598	0.29053	0.0547897	0.443157	0.368013	0.526976	0.266794	-0.134559	0.4563	0.499786	0.232492	0.365179	0.31481	0.389006
HexCer 34:1;O4	0.489606	0.616146	-0.459473	0.199036	-0.422451	0.41009	0.162429	0.562444	0.63572	0.272912	0.0134377	-0.438432	0.4701	-0.203104	0.555261	0.494865	0.113456	0.590482	-0.0584427	-0.116641	0.69392	0.623888	-0.380847	0.457167	-0.385934	0.293062	0.00099556	0.508045	0.351661	0.109016	0.597766	-0.234224	-0.235829	0.50128	0.0127614	-0.340806	0.621406	0.171827	0.582189	0.270797	0.439976	0.483285	-0.385996	0.371049	0.620148	0.27769	0.460902	0.468204	0.598832
MGDG 18:3_18:2;O	0.137529	0.296189	0.281679	0.501462	0.271266	0.209075	0.274153	0.147846	0.14013	0.330771	0.375566	0.296912	0.151791	0.359913	0.11557	-0.063439	0.225118	0.165643	0.23395	0.274922	0.027361	0.144379	0.260244	0.239799	0.363695	0.168596	0.367706	0.374784	0.345394	0.170072	0.0523737	0.263374	0.377377	0.082022	0.271659	0.268313	0.0944964	0.363924	0.144712	0.103547	0.208313	0.21522	0.0919051	0.148818	0.0736898	0.327865	0.0661732	0.290529	0.119761
DGDG 18:3;O_18:3	0.848219	0.547145	-0.631341	0.549439	-0.643945	0.798441	0.385912	0.805148	0.800032	0.155239	-0.0733088	-0.668191	0.529338	-0.276944	0.838254	0.667353	-0.00356302	0.841112	-0.458154	-0.540731	0.776606	0.830385	-0.672145	0.658931	-0.642373	0.415712	-0.191031	0.659569	0.390532	0.0899616	0.774874	-0.5276	-0.401965	0.78216	0.0809975	-0.547601	0.415426	0.0523784	0.805663	0.496899	0.507998	0.439309	-0.471053	0.688959	0.808016	0.370088	0.81115	0.679595	0.825031
DGDG 16:0_18:3;O2	0.637829	0.625589	-0.446693	0.424619	-0.436404	0.521478	0.191651	0.658207	0.680071	0.285966	0.0840455	-0.465022	0.50312	-0.0998123	0.521402	0.52588	0.0994694	0.708061	-0.203635	-0.21788	0.700249	0.90316	-0.408909	0.552793	-0.429907	0.354454	0.0800918	0.463527	0.606505	-0.00834548	0.65596	-0.218479	-0.178971	0.60071	0.164753	-0.292578	0.625806	0.202292	0.656806	0.419094	0.452552	0.44856	-0.423571	0.485686	0.655206	0.373413	0.568169	0.62109	0.693408
[truncated: 29 more rows]
[truncated: 143 more columns]

## Sheet: Table S8. Lipid clusters
Table S8. Lipid species that are included in the 6 clusters on Figure 7. Lipids are listed in the alphabetical order in each cluster.
[truncated: 193 more rows]

[truncated: 2 more sheets: Table S9. Sequencing statistics, Table S10. SNPs]
